# Supplementary material for: Variable Effects of PD-Risk Associated SNPs and Variants in Parkinsonism-Associated Genes on Disease Phenotype in a Community-Based Cohort
Source: Front Neurol. 2021 Apr 14;12:662278. doi: 10.3389/fneur.2021.662278 (PMC8079937; doi:10.3389/fneur.2021.662278)
Supplement: Supplementary file 1 [file Table_1.XLSX]

## Sheet: Supplemental Table 1
Clinical Features Scored as Binomial Variables	N with feature (out of 786)	Percentage		Clinical Features Scored as Scaled Variables	N for which data are available (out of 786)	Mean	Standard Deviation
History of essential tremor	142	18.0662		Age at initial visit	786	71.5674	9.89647
				Age at onset	786	66.5051	10.8094
Symptoms present at initial visit				Disease duration	786	5.06234	5.72445
Rigidity	679	86.3868		Age at diagnosis	781	67.8732	10.588
Bradykinesia	778	98.9822		Years from diagnosis	781	3.72215	5.12719
Resting tremor	506	64.3766		MMSE (reverse scored)	783	2.78799	4.7307
Impaired postural reflexes	279	35.4962		Years of education	769	16.1021	3.11252
				GDS score	738	3.45799	3.06625
Dyskinesia scale				ESS score	662	6.32477	4.37729
Chorea	61	7.76081		UPDRS Motor Score	743	22.3338	10.2432
Dystonia	6	0.763359		UPDRS ADL score	765	9.78562	6.77585
Generalized	30	3.81679		UPDRS mentation score	768	1.84635	2.07043
LLE	3	0.381679		UPDRS COT dyskinesia subscore	786	0.293893	0.99752
RLE	7	0.890585		UPDRS COT clinical fluctuation subscore	786	0.323155	0.966917
Face	2	0.254453		UPDRS COT other subscore	786	0.273537	0.519909
Head-neck	15	1.9084		UPDRS COT	786	0.890585	1.9629
RUE	7	0.890585		UPDRS Hoehn & Yahr stage	777	2.31467	0.76262
Severe	61	7.76081		UPDRS Schwab and England (as percent)	773	0.849159	0.162126
Disease subclassification
Mixed	370	47.0738
Tremor predominant	144	18.3206
Akinetic-rigid predominant	270	34.3511
Initial Motor Symptoms
Gait	108	13.7405
Tremor	200	25.4453
Resting tremor	287	36.514
Postural tremor	138	17.5573
Tremor all	486	61.8321
Other	19	2.4173
Rigidity	25	3.18066
Bradykinesia - any	191	24.3003
Bradykinesia - micrography	30	3.81679
Bradykinesia - reduced dexterity	40	5.08906
Bradykinesia - stoop	13	1.65394
Bradykinesia - reduced arm swing	45	5.72519
Bradykinesia - dysarthria	12	1.52672
Bradykinesia - arising	95	12.0865
Bradykinesia - masking	11	1.39949
Bradykinesia - sialo	2	0.254453
Bradykinesia - generalized	65	8.26972
Falls	14	1.78117
Psychiatric features
Depression	85	10.8142
Suicidal Ideation	0	0
Substance Abuse	0	0
Nervous / anxious	26	3.30789
Insomnia	119	15.1399
Memory Loss	19	2.4173
Non-motor symptoms
Anhidrosis	13	1.65394
Anosmia	178	22.6463
Anxiety	50	6.36132
Autonomic symptoms	4	0.508906
Cognitive impairment	105	13.3588
Compulsions	10	1.27226
Constipation	157	19.9746
Depression	125	15.9033
Dysphagia	47	5.97964
Excess daytime sleepiness	59	7.50636
Hyperhydrosis	23	2.92621
Insomnia	118	15.0127
Orthostatism	55	6.99746
Other	12	1.52672
Periodic leg movement	12	1.52672
Psychosis	13	1.65394
RBD	89	11.3232
RLS	31	3.94402
Seborrhea	17	2.16285
Sleep Apnea	74	9.41476
Sleep disturbance	6	0.763359
Syncope	10	1.27226
Unxplained weight loss	26	3.30789
Urinary incontinence	89	11.3232
Autonomic	235	29.8982
Psychiatric symptoms	13	1.65394
Anorexia/Nausea vomiting	22	2.79898
Sleep disturbance	189	24.0458
Symptom Orthostasis	62	7.88804
Hallucinations	49	6.2341
Initial Non-Motor Symptoms
Cognitive impairment	12	1.52672
Anosmia	7	0.890585
Other	3	0.381679
Psychiatric	2	0.254453
Othostatism	0	0
Constipation	1	0.127226
Autonomic	1	0.127226
RBD	4	0.508906
RLS	2	0.254453
Dysphagia	2	0.254453
Insomnia	1	0.127226
Family History
PD (1 relative)	144	18.3206
PD (≥2 relatives)	39	4.96183
PD (≥1 relatives)	183	23.2824
Tremor (1 relative)	90	11.4504
Tremor (≥2 relatives)	30	3.81679
Tremor (≥1 relatives)	120	15.2672
MSA (1 relative)	3	0.381679
MSA (≥2 relatives)	1	0.127226
MSA (≥1 relatives)	4	0.508906
PSP (1 relative)	2	0.254453
PSP (≥2 relatives)	0	0
PSP (≥1 relatives)	2	0.254453
CD (1 relative)	2	0.254453
CD (≥2 relatives)	0	0
CD (≥1 relatives)	2	0.254453
Dementia (1 relative)	160	20.3562
Dementia (≥2 relatives)	24	3.05344
Dementia (≥1 relatives)	184	23.4097
ALS (1 relative)	11	1.39949
ALS (≥2 relatives)	0	0
ALS (≥1 relatives)	11	1.39949
Stroke (1 relative)	167	21.2468
Stroke (≥2 relatives)	32	4.07125
Stroke (≥1 relatives)	199	25.3181
MS (1 relative)	19	2.4173
MS (≥2 relatives)	0	0
MS (≥1 relatives)	19	2.4173
Epilepsy (1 relative)	21	2.67176
Epilepsy (≥2 relatives)	1	0.127226
Epilepsy (≥1 relatives)	22	2.79898
Neuropathy (1 relative)	13	1.65394
Neuropathy (≥2 relatives)	0	0
Neuropathy (≥1 relatives)	13	1.65394
Any neurological disease	489	62.2137
Any neurological disease except stroke	290	36.8957
Any neurological disease except Parkinson's disease	306	38.9313
Any neurological disease except PD and stroke	161	20.4835
Comorbidities
Brain tumor	2	0.254453
MS	0	0
Seizure	8	1.01781
MEN_ENCEP	1	0.127226
Neuropathy	43	5.47074
Stroke	5	0.636132
Migraine	16	2.03562
Normal pressure hydrocephalus	0	0
Traumatic brain injury	41	5.21628
Melanoma	12	1.52672
Prostate cancer	5	0.636132
Diabetes	21	2.67176
Hyperthryoidism	3	0.381679
Vitamin D deficiency	76	9.66921
Gout	23	2.92621
Hyperurimia	15	1.9084
RBD	20	2.54453
RLS	15	1.9084
Sleep apnea	68	8.6514
Cardiac disease	15	1.9084
Hypertension	171	21.7557
Anxiety disorder	33	4.19847
Depression	96	12.2137
Schizophrenia	0	0
Bipolar disorder	1	0.127226

## Sheet: Supplemental Table 2
RS ID	Chromosome	Position (hg19)	Variation	Function class	Nearest Gene (s)	Distance from Nearest Gene (transcript) (KB)	% Missing Calls	MAF - this study	MAF - other studies
rs35950207	1	154319482	C>T	upstream_transcript_variant	AQP10	2	0	29.77	T:0.272764:1366:1000Genomes|T:0.298391:1150:ALSPAC|T:0.320536:1436:Estonian|T:0.25:10:GENOME_DK|T:0.297905:9328:GnomAD|T:0.274549:274:GoNL|T:0.20785:609:KOREAN|T:0.189956:348:Korea1K|T:0.306667:184:NorthernSweden|T:0.291667:63:Qatari|C:0.385246:94:SGDP_PRJ|C:0.366667:11:Siberian|T:0.276989:34781:TOPMED|T:0.286947:1064:TWINSUK|T:0.303473:1101:ALFA
rs35749011	1	155162560	G>A	Intergenic	KRTCAP2 / TRIM46	6.9 / 10.8	0.13	2.04	A:0.005391:27:1000Genomes|A:0.014271:55:ALSPAC|A:0.012723:57:Estonian|A:0.025:1:GENOME_DK|A:0.013051:404:GnomAD|A:0.02505:25:GoNL|A:0.000546:1:Korea1K|A:0.031667:19:NorthernSweden|A:0.007096:891:TOPMED|A:0.015372:57:TWINSUK|A:0.014168:31:ALFA
rs2230288	1	155236376	C>T	coding_sequence_variant;missense_variant	GBA	0	0	1.97	T:0.004992:25:1000Genomes|T:0.013233:51:ALSPAC|T:0.009792:1188:ExAC|T:0.036184:11:FINRISK|T:0.025:1:GENOME_DK|T:0.012902:405:GnomAD|T:0.01046:2630:GnomAD_exomes|T:0.023046:23:GoNL|T:0.011799:8:HapMap|T:0.005618:3:MGP|T:0.03:18:NorthernSweden|T:0.006817:856:TOPMED|T:0.015642:58:TWINSUK|T:0.013025:593:ALFA
rs71628662	1	155390201	T>C	genic_downstream_transcript_variant;intron_variant	ASH1L	0	0	2.54	C:0.004992:25:1000Genomes|C:0.010379:40:ALSPAC|C:0.012797:57:Estonian|C:0.025:1:GENOME_DK|C:0.012188:352:GnomAD|C:0.019038:19:GoNL|C:0.031879:19:NorthernSweden|C:0.005208:654:TOPMED|C:0.012406:46:TWINSUK|C:0.010813:270:ALFA
rs6658353	1	161499264	G>C,T	intronic	MR1	0	0.25	47.51	C:0.419129:2099:1000Genomes|G:0.464971:1792:ALSPAC|C:0.489955:2195:Estonian|G:0.5:20:GENOME_DK|C:0.477956:477:GoNL|C:0.195222:572:KOREAN|C:0.19869:364:Korea1K|G:0.433333:260:NorthernSweden|C:0.476852:103:Qatari|G:0.358382:124:SGDP_PRJ|G:0.352941:12:Siberian|C:0.49112:61669:TOPMED|G:0.468716:1738:TWINSUK|C:0.17757:38:Vietnamese|G:0.482176:1055:ALFA
rs11578699	1	171750629	C>T	intergenic	LOC100422548	0.8	0.25	19.39	T:0.164537:824:1000Genomes|T:0.200571:773:ALSPAC|T:0.170622:762:Estonian|T:0.225:9:GENOME_DK|T:0.179366:5094:GnomAD|T:0.183367:183:GoNL|T:0.172131:504:KOREAN|T:0.185044:339:Korea1K|T:0.193333:116:NorthernSweden|T:0.24537:53:Qatari|C:0.391566:65:SGDP_PRJ|C:0.363636:8:Siberian|T:0.188177:23629:TOPMED|T:0.192017:712:TWINSUK|T:0.116505:24:Vietnamese|T:0.016387:408:ALFA
rs823118	1	205723322	C>A,T	intergenic	NUCKS1	4.2	0	40.2	T:0.411142:2059:1000Genomes|C:0.448884:1730:ALSPAC|C:0.439509:1969:Estonian|T:0.475:19:GENOME_DK|T:0.462838:14497:GnomAD|C:0.457916:457:GoNL|C:0.483959:1418:KOREAN|C:0.479258:878:Korea1K|T:0.44:264:NorthernSweden|T:0.363592:28614:PAGE_STUDY|C:0.375:81:Qatari|C:0.301587:114:SGDP_PRJ|C:0.340909:15:Siberian|T:0.445599:55953:TOPMED|C:0.449029:1665:TWINSUK|C:0.433962:92:Vietnamese|C:0.42659:10733:ALFA
rs11557080	1	205768611	G>A	3_prime_UTR_variant	RAB29	0	0.38	16.41	A:0.232827:1166:1000Genomes|A:0.11287:435:ALSPAC|A:0.143814:644:Estonian|A:0.225:9:GENOME_DK|A:0.1257:3860:GnomAD|A:0.117234:117:GoNL|G:0.489078:1433:KOREAN|G:0.478166:876:Korea1K|A:0.088333:53:NorthernSweden|A:0.310185:67:Qatari|G:0.328:82:SGDP_PRJ|G:0.458333:11:Siberian|A:0.135114:16966:TOPMED|A:0.109223:405:TWINSUK|A:0.117459:257:ALFA
rs4653767	1	226728377	T>C	intron_variant;3_prime_UTR_variant	ITPKB	0	0.13	26.56	C:0.273762:1371:1000Genomes|C:0.275039:1060:ALSPAC|C:0.237723:1065:Estonian|C:0.225:9:GENOME_DK|C:0.26372:8265:GnomAD|C:0.285571:285:GoNL|C:0.224846:657:KOREAN|C:0.231441:424:Korea1K|C:0.263333:158:NorthernSweden|C:0.199074:43:Qatari|T:0.396154:103:SGDP_PRJ|T:0.454545:10:Siberian|C:0.273971:34402:TOPMED|C:0.291262:1080:TWINSUK|C:0.353774:75:Vietnamese|C:0.286463:7157:ALFA
rs10797576	1	232528865	C>T	intron_variant	SIPA1L2	0	0.13	16.43	T:0.127396:638:1000Genomes|T:0.12766:492:ALSPAC|T:0.109821:492:Estonian|T:0.05:2:GENOME_DK|T:0.111759:3505:GnomAD|T:0.118236:118:GoNL|T:0.:0:HapMap|T:0.135524:396:KOREAN|T:0.101667:61:NorthernSweden|T:0.203704:44:Qatari|C:0.383495:79:SGDP_PRJ|C:0.5:3:Siberian|T:0.123017:15447:TOPMED|T:0.131877:489:TWINSUK|T:0.143519:31:Vietnamese|T:0.151986:4017:ALFA
rs6741991	2	23493673	A>G	genic_upstream_transcript_variant;intron_variant	KLHL29	0	0.25	25.26	G:0.313698:1571:1000Genomes|G:0.255838:986:ALSPAC|G:0.3:12:GENOME_DK|G:0.284811:8922:GnomAD|G:0.251503:251:GoNL|G:0.276451:810:KOREAN|G:0.270742:496:Korea1K|G:0.356667:214:NorthernSweden|G:0.305556:66:Qatari|A:0.401961:123:SGDP_PRJ|A:0.357143:15:Siberian|G:0.27871:34997:TOPMED|G:0.256742:952:TWINSUK|G:0.169811:36:Vietnamese|G:0.255027:558:ALFA
rs2042477	2	95335195	A>G,T	intron_variant;genic_upstream_transcript_variant	KCNIP3	0	1.53	23.13	A:0.259784:1301:1000Genomes|A:0.248573:958:ALSPAC|A:0.238616:1069:Estonian|A:0.25:10:GENOME_DK|A:0.219907:6902:GnomAD|A:0.247495:247:GoNL|A:0.193252:63:HapMap|A:0.412969:1210:KOREAN|A:0.423581:776:Korea1K|A:0.268333:161:NorthernSweden|A:0.212963:46:Qatari|A:0.198745:95:SGDP_PRJ|A:0.34:17:Siberian|A:0.232312:29171:TOPMED|A:0.245955:912:TWINSUK|A:0.366667:77:Vietnamese|A:0.239031:523:ALFA
rs11683001	2	101780501	T>A,G	intron_variant	MAP4K4	0	0.64	33.48	A:0.330671:1656:1000Genomes|A:0.339907:1310:ALSPAC|A:0.254018:1138:Estonian|A:0.25:10:GENOME_DK|A:0.267625:8397:GnomAD|A:0.289579:289:GoNL|A:0.287911:543:HapMap|A:0.484983:1421:KOREAN|A:0.485262:889:Korea1K|A:0.361667:217:NorthernSweden|A:0.333333:72:Qatari|T:0.321637:110:SGDP_PRJ|T:0.428571:12:Siberian|A:0.279434:35088:TOPMED|A:0.330097:1224:TWINSUK|A:0.490654:105:Vietnamese|A:0.340037:744:ALFA
rs34043159	2	101796654	T>C,G	intron_variant	MAP4K4	0	0	33.59	C:0.331869:1662:1000Genomes|C:0.343799:1325:ALSPAC|C:0.254018:1138:Estonian|C:0.25:10:GENOME_DK|C:0.269096:8434:GnomAD|C:0.293587:293:GoNL|C:0.486007:1424:KOREAN|C:0.484716:888:Korea1K|C:0.256554:137:MGP|C:0.361667:217:NorthernSweden|C:0.333333:72:Qatari|T:0.321637:110:SGDP_PRJ|T:0.428571:12:Siberian|C:0.28262:35488:TOPMED|C:0.334682:1241:TWINSUK|C:0.33236:8305:ALFA
rs57891859	2	134707046	A>C,G,T	intron_variant	TMEM163	0	0	30.34	A:0.420327:2105:1000Genomes|G:0.265179:1022:ALSPAC|G:0.301116:1349:Estonian|G:0.2:8:GENOME_DK|G:0.4042:12666:GnomAD|G:0.240481:240:GoNL|A:0.302389:886:KOREAN|A:0.313319:574:Korea1K|G:0.27:162:NorthernSweden|A:0.375:81:Qatari|A:0.221198:96:SGDP_PRJ|A:0.264706:9:Siberian|G:0.435501:54685:TOPMED|G:0.255124:946:TWINSUK|A:0.280374:60:Vietnamese|G:0.314309:1173:ALFA
rs353116	2	165277122	C>A,T	intron_variant;genic_upstream_transcript_variant	SCN2A	0	0	38.68	T:0.442692:2217:1000Genomes|T:0.381422:1470:ALSPAC|T:0.478348:2143:Estonian|T:0.425:17:GENOME_DK|T:0.40406:12639:GnomAD|T:0.40982:409:GoNL|T:0.499519:1039:HGDP_Stanford|T:0.401805:757:HapMap|C:0.431058:1263:KOREAN|T:0.385:231:NorthernSweden|T:0.433437:34108:PAGE_STUDY|T:0.328704:71:Qatari|C:0.324257:131:SGDP_PRJ|C:0.315789:12:Siberian|T:0.396423:49778:TOPMED|T:0.37918:1406:TWINSUK|T:0.396309:4380…
rs1474055	2	168253884	C>T	intron_variant	LOC107985959	0	0.13	13.5	T:0.200679:1005:1000Genomes|T:0.124805:481:ALSPAC|T:0.11858:531:Estonian|T:0.075:3:GENOME_DK|T:0.144558:4516:GnomAD|T:0.127255:127:GoNL|T:0.301024:882:KOREAN|T:0.284934:522:Korea1K|T:0.138333:83:NorthernSweden|T:0.12963:28:Qatari|C:0.44086:82:SGDP_PRJ|C:0.45:9:Siberian|T:0.157707:19803:TOPMED|T:0.118932:441:TWINSUK|T:0.309524:65:Vietnamese|T:0.134826:295:ALFA
rs73038319	3	18320267	A>C	intergenic	SATB1	25.1	0.13	4.14	C:0.007588:38:1000Genomes|C:0.034769:134:ALSPAC|C:0.052232:234:Estonian|C:0.1:4:GENOME_DK|C:0.030377:952:GnomAD|C:0.061122:61:GoNL|C:0.065:39:NorthernSweden|A:0.5:4:SGDP_PRJ|A:0.5:1:Siberian|C:0.024321:3054:TOPMED|C:0.039644:147:TWINSUK|C:0.03691:917:ALFA
rs113730632	3	23951314	A>G	intron_variant	NR1D2	0	4.83	3.28	G:0.012181:61:1000Genomes|G:0.053451:206:ALSPAC|G:0.091741:411:Estonian|G:0.042092:1321:GnomAD|G:0.056112:56:GoNL|G:0.068333:41:NorthernSweden|A:0.5:4:SGDP_PRJ|A:0.375:3:Siberian|G:0.03121:3919:TOPMED|G:0.046386:172:TWINSUK|G:0.053749:195:ALFA
rs6808178	3	28664199	T>A,C,G	intron_variant	LINC00693	0	0	37.85	T:0.247005:1237:1000Genomes|T:0.369227:1423:ALSPAC|T:0.462946:2074:Estonian|T:0.425:17:GENOME_DK|T:0.307925:9659:GnomAD|T:0.345691:345:GoNL|T:0.25:82:HapMap|G:0.:0:KOREAN|T:0.227074:416:Korea1K|T:0.34:204:NorthernSweden|T:0.208333:45:Qatari|T:0.198413:100:SGDP_PRJ|T:0.23913:11:Siberian|T:0.26592:33391:TOPMED|T:0.375405:1392:TWINSUK|T:0.361775:9561:ALFA
rs12497850	3	48711556	G>C,T	intron_variant;5_prime_UTR_variant;genic_upstream_transcript_variant	IP6K2	0	0.51	32.86	G:0.26857:1345:1000Genomes|G:0.356513:1374:ALSPAC|G:0.351116:1573:Estonian|G:0.4:16:GENOME_DK|G:0.376485:11790:GnomAD|G:0.380762:380:GoNL|G:0.236084:492:HGDP_Stanford|G:0.334392:632:HapMap|G:0.059386:174:KOREAN|G:0.33:198:NorthernSweden|G:0.305556:66:Qatari|G:0.163386:83:SGDP_PRJ|G:0.134615:7:Siberian|G:0.367641:46164:TOPMED|G:0.359493:1333:TWINSUK|G:0.050926:11:Vietnamese|G:0.343836:22883:ALFA
rs115185635	3	87471707	G>C	Intergenic	POU1F1 / APOOP2	195 / 123	0	3.63	C:0.011581:58:1000Genomes|C:0.038402:148:ALSPAC|C:0.023438:105:Estonian|C:0.05:2:GENOME_DK|C:0.024982:784:GnomAD|C:0.033066:33:GoNL|C:0.013333:8:NorthernSweden|C:0.027778:6:Qatari|G:0.4:4:SGDP_PRJ|C:0.026113:3279:TOPMED|C:0.037756:140:TWINSUK|C:0.041133:90:ALFA
rs55961674	3	122478045	C>T	intron_variant	KPNA1	0	0.13	19.87	T:0.134585:674:1000Genomes|T:0.145304:560:ALSPAC|T:0.128073:573:Estonian|T:0.1:4:GENOME_DK|T:0.132332:4025:GnomAD|T:0.149299:149:GoNL|T:0.082935:243:KOREAN|T:0.078057:143:Korea1K|T:0.151667:91:NorthernSweden|T:0.273148:59:Qatari|C:0.466667:70:SGDP_PRJ|C:0.5:4:Siberian|T:0.143181:17979:TOPMED|T:0.159924:593:TWINSUK|T:0.166667:34:Vietnamese|T:0.162706:356:ALFA
rs11707416	3	151391177	T>A	genic_downstream_transcript_variant;intron_variant	MED12L	0	0.51	33.06	A:0.201677:1010:1000Genomes|A:0.355475:1370:ALSPAC|A:0.382589:1714:Estonian|A:0.35:14:GENOME_DK|A:0.284958:8934:GnomAD|A:0.383768:383:GoNL|A:0.163319:309:HapMap|A:0.132082:387:KOREAN|A:0.139192:255:Korea1K|A:0.403333:242:NorthernSweden|A:0.328704:71:Qatari|T:0.39:78:SGDP_PRJ|T:0.384615:10:Siberian|A:0.266628:33480:TOPMED|A:0.37082:1375:TWINSUK|A:0.125:27:Vietnamese|A:0.373857:818:ALFA
rs2243123	3	159991864	T>C	intron_variant	IL12A;IL12A-AS1	0	0	23.66	C:0.163339:818:1000Genomes|C:0.292164:1126:ALSPAC|C:0.201058:228:Daghestan|C:0.277679:1244:Estonian|C:0.3:12:GENOME_DK|C:0.241304:7562:GnomAD|C:0.307615:307:GoNL|C:0.172265:359:HGDP_Stanford|C:0.124399:207:HapMap|C:0.111567:326:KOREAN|C:0.10917:200:Korea1K|C:0.286667:172:NorthernSweden|C:0.185185:40:Qatari|T:0.422535:60:SGDP_PRJ|T:0.45:9:Siberian|C:0.243302:30551:TOPMED|C:0.293689:1089:TWINSUK|C:…
rs1450522	3	161359842	A>G	3_prime_UTR_variant;5_prime_UTR_variant;genic_upstream_transcript_variant	SPTSSB	0	0.13	35.16	G:0.319888:1602:1000Genomes|G:0.304878:1175:ALSPAC|G:0.311384:1395:Estonian|G:0.275:11:GENOME_DK|G:0.286439:8981:GnomAD|G:0.284569:284:GoNL|G:0.307323:512:HapMap|A:0.393515:1153:KOREAN|A:0.393013:720:Korea1K|G:0.345:207:NorthernSweden|G:0.398148:86:Qatari|A:0.381988:123:SGDP_PRJ|A:0.380952:16:Siberian|G:0.291531:36607:TOPMED|G:0.307983:1142:TWINSUK|A:0.424528:90:Vietnamese|G:0.315331:27623:ALFA
rs10513789	3	183042285	T>G	intron_variant	MCCC1	0	0	19.59	G:0.311502:1560:1000Genomes|G:0.201609:777:ALSPAC|G:0.209375:938:Estonian|G:0.15:6:GENOME_DK|G:0.217276:6809:GnomAD|G:0.206413:206:GoNL|G:0.353167:736:HGDP_Stanford|G:0.313939:518:HapMap|T:0.362116:1061:KOREAN|T:0.366812:672:Korea1K|G:0.22:132:NorthernSweden|G:0.286404:22536:PAGE_STUDY|G:0.166667:36:Qatari|T:0.338816:103:SGDP_PRJ|T:0.433333:13:Siberian|G:0.237688:29846:TOPMED|G:0.190129:705:TWINS…
rs3755963	4	900467	A>G	intron_variant	GAK	0	0	26.59	G:0.232428:1164:1000Genomes|G:0.307213:1184:ALSPAC|G:0.255134:1143:Estonian|G:0.225:9:GENOME_DK|G:0.271737:8507:GnomAD|G:0.255511:255:GoNL|G:0.205854:429:HGDP_Stanford|G:0.230444:436:HapMap|G:0.123208:361:KOREAN|G:0.326667:196:NorthernSweden|G:0.24401:19187:PAGE_STUDY|G:0.263889:57:Qatari|A:0.423529:72:SGDP_PRJ|A:0.444444:8:Siberian|G:0.273995:34405:TOPMED|G:0.294498:1092:TWINSUK|G:0.103774:22:Vi…
rs873786	4	931588	C>T	intron_variant;genic_upstream_transcript_variant;upstream_transcript_variant	GAK;TMEM175	0	2.67	9.61	T:0.032149:161:1000Genomes|T:0.113908:439:ALSPAC|T:0.064286:288:Estonian|T:0.1:4:GENOME_DK|T:0.063664:1996:GnomAD|T:0.083166:83:GoNL|T:0.000546:1:Korea1K|T:0.125:75:NorthernSweden|T:0.050926:11:Qatari|C:0.466667:14:SGDP_PRJ|T:0.06688:8398:TOPMED|T:0.098975:367:TWINSUK|T:0.098745:2454:ALFA
rs34884217	4	950422	A>C	missense_variant;5_prime_UTR_variant;coding_sequence_variant;splice_acceptor_variant	TMEM175	0	0	10.24	C:0.032149:161:1000Genomes|C:0.113648:438:ALSPAC|C:0.068304:306:Estonian|C:0.070282:8496:ExAC|C:0.049342:15:FINRISK|C:0.1:4:GENOME_DK|C:0.06513:2043:GnomAD|C:0.070288:17645:GnomAD_exomes|C:0.078579:1022:GoESP|C:0.089178:89:GoNL|C:0.117978:63:MGP|C:0.125:75:NorthernSweden|C:0.039215:3085:PAGE_STUDY|C:0.069444:15:Qatari|A:0.466667:14:SGDP_PRJ|C:0.068791:8638:TOPMED|C:0.101402:376:TWINSUK|C:0.099448…
rs34311866	4	958159	T>C	missense_variant;coding_sequence_variant;genic_downstream_transcript_variant	TMEM175	0	0	25.32	C:0.139976:701:1000Genomes|C:0.173067:667:ALSPAC|C:0.197098:883:Estonian|C:0.185474:21657:ExAC|C:0.208054:62:FINRISK|C:0.143623:4502:GnomAD|C:0.179525:43259:GnomAD_exomes|C:0.137413:1785:GoESP|C:0.177355:177:GoNL|C:0.149249:437:KOREAN|C:0.196667:118:NorthernSweden|C:0.189815:41:Qatari|T:0.424242:56:SGDP_PRJ|T:0.409091:9:Siberian|C:0.128496:16135:TOPMED|C:0.179881:667:TWINSUK|C:0.138614:84:Vietnam…
rs11724635	4	15735478	C>A,G	intron_variant;genic_downstream_transcript_variant	BST1	0	0	43.26	A:0.407947:2043:1000Genomes|C:0.454593:1752:ALSPAC|C:0.441071:1976:Estonian|C:0.45:18:GENOME_DK|A:0.433906:13596:GnomAD|C:0.457916:457:GoNL|A:0.318182:105:HapMap|A:0.319454:936:KOREAN|C:0.423333:254:NorthernSweden|A:0.339094:26686:PAGE_STUDY|C:0.430556:93:Qatari|C:0.273438:105:SGDP_PRJ|C:0.388889:14:Siberian|A:0.415926:52227:TOPMED|C:0.450378:1670:TWINSUK|A:0.345794:74:Vietnamese|C:0.446171:14066…
rs4698412	4	15735725	G>A,T	intron_variant;genic_downstream_transcript_variant	BST1	0	0	43.26	A:0.407748:2042:1000Genomes|G:0.453555:1748:ALSPAC|G:0.441518:1978:Estonian|G:0.45:18:GENOME_DK|A:0.433418:13579:GnomAD|G:0.45491:454:GoNL|A:0.489923:1021:HGDP_Stanford|A:0.331924:628:HapMap|A:0.321843:943:KOREAN|G:0.423333:254:NorthernSweden|A:0.339064:26685:PAGE_STUDY|G:0.430556:93:Qatari|G:0.273438:105:SGDP_PRJ|G:0.388889:14:Siberian|A:0.416149:52255:TOPMED|G:0.449569:1667:TWINSUK|A:0.349057:7…
rs34025766	4	17967188	T>A,C	intron_variant	LCORL	0	0.13	17.01	A:0.264577:1325:1000Genomes|A:0.152828:589:ALSPAC|A:0.112054:502:Estonian|A:0.225:9:GENOME_DK|A:0.127255:127:GoNL|A:0.095904:281:KOREAN|A:0.08679:159:Korea1K|A:0.103333:62:NorthernSweden|A:0.287811:22649:PAGE_STUDY|A:0.226852:49:Qatari|T:0.407767:84:SGDP_PRJ|T:0.333333:2:Siberian|A:0.250295:31429:TOPMED|A:0.155879:578:TWINSUK|A:0.199074:43:Vietnamese|A:0.186929:409:ALFA
rs6825004	4	76189212	C>A,G,T	intron_variant	SCARB2	0	1.02	32.46	G:0.289137:1448:1000Genomes|G:0.300176:341:Daghestan|G:0.331843:1484:Estonian|G:0.25:10:GENOME_DK|G:0.306613:306:GoNL|G:0.28271:484:HapMap|G:0.343686:1007:KOREAN|G:0.324074:70:Qatari|C:0.410156:105:SGDP_PRJ|C:0.464286:13:Siberian|G:0.299877:37655:TOPMED|G:0.311321:66:Vietnamese|G:0.306216:670:ALFA
rs4101061	4	76226816	A>C,G,T	intron_variant;genic_upstream_transcript_variant	FAM47E	0	0.38	32.69	G:0.438898:2198:1000Genomes|G:0.274779:1059:ALSPAC|G:0.358259:1605:Estonian|G:0.325:13:GENOME_DK|G:0.321647:10083:GnomAD|G:0.286573:286:GoNL|G:0.364238:110:HapMap|T:0.:0:KOREAN|G:0.35:210:NorthernSweden|G:0.328704:71:Qatari|A:0.310185:134:SGDP_PRJ|A:0.318182:14:Siberian|G:0.327583:41134:TOPMED|G:0.260787:967:TWINSUK|A:0.200935:43:Vietnamese|G:0.295204:7337:ALFA
rs6854006	4	76276901	C>T	intron_variant;genic_upstream_transcript_variant	FAM47E;FAM47E-STBD1;LOC105377286	0	0	33.14	T:0.313898:1572:1000Genomes|T:0.352621:1359:ALSPAC|T:0.335097:380:Daghestan|T:0.314732:1410:Estonian|T:0.325:13:GENOME_DK|T:0.365619:11449:GnomAD|T:0.376754:376:GoNL|T:0.094881:278:KOREAN|T:0.092795:170:Korea1K|T:0.301667:181:NorthernSweden|T:0.472222:102:Qatari|C:0.414634:102:SGDP_PRJ|C:0.5:10:Siberian|T:0.366503:46021:TOPMED|T:0.368932:1368:TWINSUK|T:0.065421:14:Vietnamese|T:0.359836:9029:ALFA
rs6812193	4	76277833	C>T	intron_variant;genic_upstream_transcript_variant	FAM47E;FAM47E-STBD1;LOC105377286	0	0	33.14	T:0.313299:1569:1000Genomes|T:0.35288:1360:ALSPAC|T:0.315179:1412:Estonian|T:0.325:13:GENOME_DK|T:0.365892:11459:GnomAD|T:0.376754:376:GoNL|T:0.286263:596:HGDP_Stanford|T:0.32963:623:HapMap|T:0.094881:278:KOREAN|T:0.092795:170:Korea1K|T:0.301667:181:NorthernSweden|T:0.323884:25489:PAGE_STUDY|T:0.472222:102:Qatari|C:0.414634:102:SGDP_PRJ|C:0.5:10:Siberian|T:0.366646:46039:TOPMED|T:0.370011:1372:TW…
rs3910105	4	89761420	A>G	intron_variant;genic_downstream_transcript_variant	SNCA	0	0	44.21	G:0.307708:1541:1000Genomes|G:0.458485:1767:ALSPAC|G:0.479687:2149:Estonian|G:0.425:17:GENOME_DK|G:0.376587:11806:GnomAD|G:0.48998:489:GoNL|G:0.423549:1241:KOREAN|G:0.468333:281:NorthernSweden|G:0.412037:89:Qatari|A:0.359155:102:SGDP_PRJ|A:0.333333:12:Siberian|G:0.351626:44153:TOPMED|G:0.444984:1650:TWINSUK|G:0.37963:82:Vietnamese|G:0.449307:11221:ALFA
rs78738012	4	113439216	T>C	upstream_transcript_variant	LOC105377374	0	0	10.37	C:0.039137:196:1000Genomes|C:0.112351:433:ALSPAC|C:0.058482:262:Estonian|C:0.025:1:GENOME_DK|C:0.059895:1877:GnomAD|C:0.099198:99:GoNL|C:0.000684:2:KOREAN|C:0.116667:70:NorthernSweden|C:0.111111:24:Qatari|T:0.444444:16:SGDP_PRJ|C:0.067183:8436:TOPMED|C:0.108145:401:TWINSUK|C:0.111548:2948:ALFA
rs13117519	4	113447909	C>T	intergenic	CAMK2D	3.4	0	16.48	T:0.104233:522:1000Genomes|T:0.179035:690:ALSPAC|T:0.164021:186:Daghestan|T:0.168825:756:Estonian|T:0.05:2:GENOME_DK|T:0.123063:3860:GnomAD|T:0.164329:164:GoNL|T:0.093939:31:HapMap|T:0.068446:200:KOREAN|T:0.067686:124:Korea1K|T:0.198333:119:NorthernSweden|T:0.171296:37:Qatari|C:0.459184:45:SGDP_PRJ|C:0.5:7:Siberian|T:0.120715:15158:TOPMED|T:0.174757:648:TWINSUK|T:0.106481:23:Vietnamese|T:0.166116…
rs2625276	4	155679045	C>A,T	intron_variant	GUCY1A1	0	0	21.69	T:0.197684:990:1000Genomes|T:0.247016:952:ALSPAC|T:0.169894:193:Daghestan|T:0.29933:1341:Estonian|T:0.2:8:GENOME_DK|T:0.256719:8043:GnomAD|T:0.263527:263:GoNL|T:0.148273:309:HGDP_Stanford|T:0.208955:392:HapMap|T:0.011636:34:KOREAN|T:0.010917:20:Korea1K|T:0.193333:116:NorthernSweden|T:0.216947:17072:PAGE_STUDY|T:0.152778:33:Qatari|C:0.44375:71:SGDP_PRJ|C:0.444444:8:Siberian|T:0.23232:29172:TOPMED|…
rs62333164	4	169662006	G>A	genic_upstream_transcript_variant;intron_variant	CLCN3	0	0	31.04	A:0.23722:1188:1000Genomes|A:0.320446:1235:ALSPAC|A:0.3:12:GENOME_DK|A:0.26253:8224:GnomAD|A:0.326653:326:GoNL|A:0.059548:174:KOREAN|A:0.062773:115:Korea1K|A:0.316667:190:NorthernSweden|A:0.287037:62:Qatari|G:0.401869:86:SGDP_PRJ|G:0.366667:11:Siberian|A:0.251203:31543:TOPMED|A:0.328749:1219:TWINSUK|A:0.125:27:Vietnamese|A:0.313941:1171:ALFA
rs62343939	5	4699328	C>T	intergenic	LOC107986400	30.9	0.25	4.91	T:0.018171:91:1000Genomes|T:0.052154:201:ALSPAC|T:0.01875:84:Estonian|T:0.028846:905:GnomAD|T:0.056112:56:GoNL|T:0.021561:63:KOREAN|T:0.020742:38:Korea1K|T:0.025:15:NorthernSweden|T:0.018519:4:Qatari|C:0.472222:17:SGDP_PRJ|T:0.034977:4392:TOPMED|T:0.06041:224:TWINSUK|T:0.004717:1:Vietnamese|T:0.054845:120:ALFA
rs1867598	5	60842132	A>C,G	genic_upstream_transcript_variant;intron_variant	ELOVL7	0	0	13.49	G:0.139177:697:1000Genomes|G:0.084587:326:ALSPAC|G:0.133259:597:Estonian|G:0.05:2:GENOME_DK|G:0.130018:4081:GnomAD|G:0.081162:81:GoNL|G:0.072696:213:KOREAN|G:0.09:54:NorthernSweden|G:0.189815:41:Qatari|A:0.453846:59:SGDP_PRJ|A:0.5:6:Siberian|G:0.130535:16391:TOPMED|G:0.071737:266:TWINSUK|G:0.03271:7:Vietnamese|G:0.082881:703:ALFA
rs2694528	5	60978096	C>A,G,T	intron_variant	NDUFAF2	0	0	13.42	C:0.134585:674:1000Genomes|C:0.085885:331:ALSPAC|C:0.130357:584:Estonian|C:0.05:2:GENOME_DK|C:0.124457:3895:GnomAD|C:0.08517:85:GoNL|T:0.:0:KOREAN|C:0.086667:52:NorthernSweden|C:0.171296:37:Qatari|C:0.097426:53:SGDP_PRJ|C:0.107143:6:Siberian|C:0.127413:15999:TOPMED|C:0.072276:268:TWINSUK|C:0.02381:5:Vietnamese|C:0.103723:2591:ALFA
rs246814	5	76303383	C>T	intron_variant	SV2C;LOC105379042	0	0.64	8.32	T:0.090056:451:1000Genomes|T:0.087182:336:ALSPAC|T:0.125:5:GENOME_DK|T:0.09522:2988:GnomAD|T:0.099198:99:GoNL|T:0.118902:39:HapMap|T:0.11373:333:KOREAN|T:0.099891:183:Korea1K|T:0.076667:46:NorthernSweden|T:0.074074:16:Qatari|C:0.43:43:SGDP_PRJ|T:0.094793:11903:TOPMED|T:0.084142:312:TWINSUK|T:0.079525:174:ALFA
rs26431	5	103030090	G>A,C,T	non_coding_transcript_variant;genic_downstream_transcript_variant;3_prime_UTR_variant;downstream_transcript_variant	PAM	0	0.13	28.6	G:0.236422:1184:1000Genomes|G:0.310846:1198:ALSPAC|G:0.323214:1448:Estonian|G:0.25:10:GENOME_DK|G:0.266639:8357:GnomAD|G:0.301603:301:GoNL|T:0.:0:KOREAN|G:0.41976:769:Korea1K|G:0.316667:190:NorthernSweden|G:0.217593:47:Qatari|G:0.207364:107:SGDP_PRJ|G:0.211538:11:Siberian|G:0.258736:32489:TOPMED|G:0.308252:1143:TWINSUK|G:0.466667:98:Vietnamese|G:0.305302:668:ALFA
rs11950533	5	134863415	C>A,T	Intergenic	C5orf24	3.7	2.04	8.44	A:0.160743:805:1000Genomes|A:0.11261:434:ALSPAC|A:0.139732:626:Estonian|A:0.125:5:GENOME_DK|A:0.111543:3498:GnomAD|A:0.092184:92:GoNL|A:0.132289:245:HapMap|A:0.341638:1001:KOREAN|A:0.095:57:NorthernSweden|A:0.064815:14:Qatari|C:0.420455:74:SGDP_PRJ|C:0.363636:8:Siberian|A:0.106771:13407:TOPMED|A:0.098706:366:TWINSUK|A:0.205607:44:Vietnamese|A:0.101555:10687:ALFA
rs9468199	6	27713436	G>A	intergenic	LINC01012	3.2	0	17.43	A:0.300319:1504:1000Genomes|A:0.177478:684:ALSPAC|A:0.141741:635:Estonian|A:0.175:7:GENOME_DK|A:0.24714:7735:GnomAD|A:0.164329:164:GoNL|A:0.190476:40:HapMap|A:0.232765:682:KOREAN|A:0.234716:430:Korea1K|A:0.168333:101:NorthernSweden|A:0.231481:50:Qatari|G:0.388:97:SGDP_PRJ|G:0.454545:10:Siberian|A:0.269456:33835:TOPMED|A:0.161003:597:TWINSUK|A:0.158879:34:Vietnamese|A:0.184942:5667:ALFA
rs4140646	6	27771022	G>A	intergenic	LOC100131289	7.8	0	18.7	A:0.23283:1166:1000Genomes|A:0.25117:968:ALSPAC|A:0.19308:865:Estonian|A:0.275:11:GENOME_DK|A:0.22089:6906:GnomAD|A:0.2495:249:GoNL|A:0.23686:694:KOREAN|A:0.23745:435:Korea1K|A:0.22:132:NorthernSweden|A:0.16204:35:Qatari|G:0.42381:89:SGDP_PRJ|G:0.45:9:Siberian|A:0.2438:904:TWINSUK|A:0.21478:4887:ALFA
rs9261484	6	30140906	C>T	intron_variant	TRIM40	0	0	21.5	T:0.238219:1193:1000Genomes|T:0.269071:1037:ALSPAC|T:0.260563:296:Daghestan|T:0.315625:1414:Estonian|T:0.3:12:GENOME_DK|T:0.24323:7617:GnomAD|T:0.258517:258:GoNL|T:0.211656:69:HapMap|T:0.237884:697:KOREAN|T:0.31:186:NorthernSweden|T:0.236111:51:Qatari|C:0.394531:101:SGDP_PRJ|C:0.4375:7:Siberian|T:0.220295:27662:TOPMED|T:0.259439:962:TWINSUK|T:0.221698:47:Vietnamese|T:0.249888:21237:ALFA
rs9261531	6	30152491	C>T	3_prime_UTR_variant	TRIM10	0	0	18.26	T:0.191494:959:1000Genomes|T:0.256617:989:ALSPAC|T:0.198413:225:Daghestan|T:0.290179:1300:Estonian|T:0.325:13:GENOME_DK|T:0.226405:7096:GnomAD|T:0.250501:250:GoNL|T:0.167906:316:HapMap|T:0.222867:653:KOREAN|T:0.308333:185:NorthernSweden|T:0.182402:14355:PAGE_STUDY|T:0.111111:24:Qatari|C:0.397849:74:SGDP_PRJ|C:0.4375:7:Siberian|T:0.204184:25639:TOPMED|T:0.25:927:TWINSUK|T:0.163551:35:Vietnamese|T:…
rs2022065	6	30153683	C>T	3_prime_UTR_variant	TRIM10	0	0	29.39	T:0.25599:1282:1000Genomes|T:0.302543:1166:ALSPAC|T:0.282187:320:Daghestan|T:0.351562:1575:Estonian|T:0.344464:32434:ExAC|T:0.4:16:GENOME_DK|T:0.286645:8972:GnomAD|T:0.301652:71818:GnomAD_exomes|T:0.256814:2167:GoESP|T:0.292585:292:GoNL|T:0.264451:549:HGDP_Stanford|T:0.232558:440:HapMap|T:0.308532:904:KOREAN|T:0.307116:164:MGP|T:0.376667:226:NorthernSweden|T:0.241853:19015:PAGE_STUDY|T:0.171296:3…
rs9261535	6	30159546	G>A	intron_variant	TRIM10	0	0	16.35	A:0.148363:743:1000Genomes|A:0.249611:962:ALSPAC|A:0.277679:1244:Estonian|A:0.275:11:GENOME_DK|A:0.191614:6009:GnomAD|A:0.238477:238:GoNL|A:0.168426:351:HGDP_Stanford|A:0.129068:230:HapMap|A:0.206826:606:KOREAN|A:0.308333:185:NorthernSweden|A:0.128069:10079:PAGE_STUDY|A:0.064815:14:Qatari|G:0.4:60:SGDP_PRJ|G:0.4375:7:Siberian|A:0.166476:20904:TOPMED|A:0.240022:890:TWINSUK|A:0.143519:31:Vietnamese…
rs8192591	6	32218019	C>T	non_coding_transcript_variant;coding_sequence_variant;missense_variant	NOTCH4	0	0	3.18	T:0.03115:156:1000Genomes|T:0.037364:144:ALSPAC|T:0.027232:122:Estonian|T:0.027332:3180:ExAC|T:0.01:3:FINRISK|T:0.020112:631:GnomAD|T:0.024803:6220:GnomAD_exomes|T:0.025834:336:GoESP|T:0.028056:28:GoNL|T:0.013449:28:HGDP_Stanford|T:0.044037:48:HapMap|T:0.007529:22:KOREAN|T:0.016854:9:MGP|T:0.006667:4:NorthernSweden|T:0.008488:668:PAGE_STUDY|T:0.009259:2:Qatari|C:0.5:5:SGDP_PRJ|T:0.024329:3055:TOP…
rs9268480	6	32396067	C>T	synonymous_variant;intron_variant;genic_downstream_transcript_variant;coding_sequence_variant	BTNL2;TSBP1-AS1	0	0	25.95	T:0.207668:1040:1000Genomes|T:0.322522:1243:ALSPAC|T:0.290493:330:Daghestan|T:0.185938:833:Estonian|T:0.255038:29539:ExAC|T:0.207237:63:FINRISK|T:0.325:13:GENOME_DK|T:0.22383:7022:GnomAD|T:0.257686:63383:GnomAD_exomes|T:0.242532:2046:GoESP|T:0.268537:268:GoNL|T:0.176533:334:HapMap|T:0.194198:569:KOREAN|T:0.29588:158:MGP|T:0.326667:196:NorthernSweden|T:0.229856:18029:PAGE_STUDY|T:0.194444:42:Qatar…
rs3763312	6	32408571	G>A	5_prime_UTR_variant;genic_upstream_transcript_variant;upstream_transcript_variant	BTNL2	0	0	19.53	A:0.149161:747:1000Genomes|A:0.233524:900:ALSPAC|A:0.163839:734:Estonian|A:0.25:10:GENOME_DK|A:0.169207:5306:GnomAD|A:0.209419:209:GoNL|A:0.180902:377:HGDP_Stanford|A:0.130435:246:HapMap|A:0.175085:513:KOREAN|A:0.306667:184:NorthernSweden|A:0.158776:12495:PAGE_STUDY|A:0.157407:34:Qatari|G:0.445122:73:SGDP_PRJ|G:0.384615:10:Siberian|A:0.17463:21928:TOPMED|A:0.238134:883:TWINSUK|A:0.084112:18:Vietn…
rs17425622	6	32604184	T>C	intergenic	HLA-DRB1	10.9	0	14.5	C:0.08367:419:1000Genomes|C:0.11205:212:HapMap|C:0.20785:609:KOREAN|C:0.23333:140:NorthernSweden|C:0.125:27:Qatari|T:0.45395:69:SGDP_PRJ|T:0.5:4:Siberian|C:0.12942:2876:ALFA
rs4642516	6	32689766	G>A,T	intergenic	HLA-DQB1	30.3	0	46.69	G:0.393371:1970:1000Genomes|T:0.494811:1907:ALSPAC|G:0.359788:408:Daghestan|T:0.47567:2131:Estonian|T:0.225:9:GENOME_DK|T:0.495498:15518:GnomAD|T:0.435872:435:GoNL|G:0.431818:817:HapMap|G:0.321502:942:KOREAN|T:0.473333:284:NorthernSweden|G:0.37963:82:Qatari|G:0.264192:121:SGDP_PRJ|G:0.340909:15:Siberian|G:0.48459:60849:TOPMED|T:0.478695:1775:TWINSUK|G:0.226415:48:Vietnamese|T:0.485004:21864:ALFA
rs9275356	6	32700073	C>G	intergenic	HLA-DQB1	33.4	0.25	9.57	G:0.085663:429:1000Genomes|G:0.010618:45:Estonian|G:0.012025:323:GnomAD|G:0.106212:106:GoNL|G:0.07672:145:HapMap|G:0.113993:334:KOREAN|G:0.009328:5:NorthernSweden|G:0.111111:24:Qatari|C:0.447917:43:SGDP_PRJ|C:0.5:7:Siberian|G:0.089442:11231:TOPMED|G:0.104205:228:ALFA
rs12528068	6	71778059	C>A,T	intergenic	RIMS1	108.6	0	28.63	T:0.255591:1280:1000Genomes|T:0.28438:1096:ALSPAC|T:0.258482:1158:Estonian|T:0.275:11:GENOME_DK|T:0.295309:9216:GnomAD|T:0.285571:285:GoNL|T:0.256329:81:HapMap|T:0.058522:171:KOREAN|T:0.293333:176:NorthernSweden|T:0.291667:63:Qatari|C:0.408257:89:SGDP_PRJ|C:0.4375:7:Siberian|T:0.300323:37711:TOPMED|T:0.287756:1067:TWINSUK|T:0.140187:30:Vietnamese|T:0.286726:7163:ALFA
rs997368	6	111922088	A>C,G	intergenic	FYN	100	0.76	21.79	G:0.411142:2059:1000Genomes|G:0.187338:722:ALSPAC|G:0.139286:624:Estonian|G:0.225:9:GENOME_DK|G:0.327526:10264:GnomAD|G:0.186373:186:GoNL|G:0.347262:723:HGDP_Stanford|G:0.434975:689:HapMap|G:0.378498:1109:KOREAN|G:0.3881:711:Korea1K|G:0.21:126:NorthernSweden|G:0.351852:76:Qatari|A:0.323741:90:SGDP_PRJ|A:0.375:6:Siberian|G:0.363413:45633:TOPMED|G:0.180151:668:TWINSUK|G:0.220949:18246:ALFA
rs75859381	6	132889222	T>C	intron_variant	LOC105378008	0	3.82	2.78	C:0.035743:179:1000Genomes|C:0.029061:112:ALSPAC|C:0.035714:160:Estonian|C:0.025:1:GENOME_DK|C:0.026851:843:GnomAD|C:0.027054:27:GoNL|C:0.039932:117:KOREAN|C:0.066667:40:NorthernSweden|C:0.041667:9:Qatari|T:0.5:21:SGDP_PRJ|T:0.375:3:Siberian|C:0.028184:3539:TOPMED|C:0.032362:120:TWINSUK|C:0.018692:4:Vietnamese|C:0.033352:121:ALFA
rs10253857	7	17673826	T>A,C	intergenic	SNX13	117	1.53	23.58	T:0.274361:1374:1000Genomes|T:0.229113:883:ALSPAC|T:0.196652:881:Estonian|T:0.325:13:GENOME_DK|T:0.257202:8053:GnomAD|T:0.247495:247:GoNL|T:0.272553:568:HGDP_Stanford|T:0.307203:580:HapMap|T:0.318089:932:KOREAN|T:0.332424:609:Korea1K|T:0.175:105:NorthernSweden|T:0.398148:86:Qatari|T:0.182927:90:SGDP_PRJ|T:0.230769:12:Siberian|T:0.262575:32971:TOPMED|T:0.21521:798:TWINSUK|T:0.363208:77:Vietnamese|…
rs199351	7	23260430	A>C,T	intron_variant	GPNMB	0	5.09	38.94	A:0.46865:2347:1000Genomes|C:0.406331:1566:ALSPAC|C:0.412054:1846:Estonian|C:0.431445:49649:ExAC|C:0.42053:127:FINRISK|A:0.475:19:GENOME_DK|A:0.467016:14626:GnomAD|C:0.414271:93713:GnomAD_exomes|A:0.436183:5673:GoESP|C:0.412826:412:GoNL|A:0.372611:117:HapMap|C:0.332765:975:KOREAN|C:0.331332:607:Korea1K|C:0.41573:222:MGP|C:0.351667:211:NorthernSweden|A:0.382734:29965:PAGE_STUDY|C:0.486111:105:Qata…
rs76949143	7	66544864	T>A	genic_downstream_transcript_variant;intron_variant	GS1-124K5.11	0	0	4.13	A:0.08986:450:1000Genomes|A:0.05371:207:ALSPAC|A:0.125:5:GENOME_DK|A:0.07727:2422:GnomAD|A:0.0501:50:GoNL|A:0.20887:612:KOREAN|A:0.21725:398:Korea1K|A:0.105:63:NorthernSweden|A:0.16667:36:Qatari|T:0.44776:60:SGDP_PRJ|T:0.5:7:Siberian|A:0.04854:180:TWINSUK
rs1293298	8	11854934	A>C	genic_upstream_transcript_variant;intron_variant;upstream_transcript_variant	CTSB	0	0	26.78	C:0.1873:938:1000Genomes|C:0.247535:954:ALSPAC|C:0.281696:1262:Estonian|C:0.275:11:GENOME_DK|C:0.253029:7935:GnomAD|C:0.247495:247:GoNL|C:0.225275:369:HapMap|C:0.000684:2:KOREAN|C:0.238333:143:NorthernSweden|C:0.203704:44:Qatari|A:0.394444:71:SGDP_PRJ|A:0.4375:7:Siberian|C:0.249084:31277:TOPMED|C:0.257012:953:TWINSUK|C:0.25566:8063:ALFA
rs620513	8	16840084	G>A,C,T	genic_downstream_transcript_variant;intron_variant	LOC105379297	0	4.45	26.83	T:0.372204:1864:1000Genomes|T:0.278153:1072:ALSPAC|T:0.25:10:GENOME_DK|T:0.30338:9477:GnomAD|T:0.330303:109:HapMap|C:0.:0:KOREAN|T:0.413755:758:Korea1K|T:0.256667:154:NorthernSweden|T:0.25463:55:Qatari|G:0.35119:118:SGDP_PRJ|G:0.4:12:Siberian|T:0.292909:36780:TOPMED|T:0.278317:1032:TWINSUK|T:0.46729:100:Vietnamese|T:0.265047:6623:ALFA
rs2280104	8	22668467	T>A,C,G	intron_variant	BIN3	0	0	33.02	T:0.264976:1327:1000Genomes|T:0.355734:1371:ALSPAC|T:0.383482:1718:Estonian|T:0.425:17:GENOME_DK|T:0.273075:8562:GnomAD|T:0.367735:367:GoNL|T:0.219214:413:HapMap|G:0.:0:KOREAN|T:0.209061:383:Korea1K|T:0.301667:181:NorthernSweden|T:0.197443:15538:PAGE_STUDY|T:0.175926:38:Qatari|T:0.199203:100:SGDP_PRJ|T:0.1875:9:Siberian|T:0.258641:32477:TOPMED|T:0.350863:1301:TWINSUK|T:0.169811:36:Vietnamese|T:0.…
rs2086641	8	129889663	T>C	intron_variant	CYRIB	0	2.04	26.88	C:0.296326:1484:1000Genomes|C:0.246497:950:ALSPAC|C:0.226116:1013:Estonian|C:0.125:5:GENOME_DK|C:0.212202:6647:GnomAD|C:0.233467:233:GoNL|C:0.233333:28:HapMap|T:0.462799:1356:KOREAN|T:0.472707:866:Korea1K|C:0.205:123:NorthernSweden|C:0.300926:65:Qatari|T:0.351351:104:SGDP_PRJ|T:0.454545:20:Siberian|C:0.232742:29225:TOPMED|C:0.260518:966:TWINSUK|C:0.46729:100:Vietnamese|C:0.261883:573:ALFA
rs10756907	9	17727067	A>G	intron_variant	SH3GL2	0	2.42	22.62	G:0.211062:1057:1000Genomes|G:0.208874:805:ALSPAC|G:0.277455:1243:Estonian|G:0.175:7:GENOME_DK|G:0.197315:6174:GnomAD|G:0.214429:214:GoNL|G:0.41843:1226:KOREAN|G:0.258333:155:NorthernSweden|G:0.087963:19:Qatari|A:0.410891:83:SGDP_PRJ|A:0.375:9:Siberian|G:0.185485:23291:TOPMED|G:0.22384:830:TWINSUK|G:0.229801:5734:ALFA
rs6476434	9	34046393	C>T	intron_variant;genic_upstream_transcript_variant	UBAP2	0	0	27.23	C:0.32528:1629:1000Genomes|C:0.26492:1021:ALSPAC|C:0.282172:1263:Estonian|C:0.325:13:GENOME_DK|C:0.30949:9562:GnomAD|C:0.273547:273:GoNL|C:0.189761:556:KOREAN|C:0.184498:338:Korea1K|C:0.25:150:NorthernSweden|C:0.347222:75:Qatari|C:0.25:124:SGDP_PRJ|C:0.173077:9:Siberian|C:0.313926:39419:TOPMED|C:0.269148:998:TWINSUK|C:0.144231:30:Vietnamese|C:0.024307:607:ALFA
rs148603475	9	84627637	C>T	intron_variant	LOC102724036	0	3.05	7.55	T:0.071086:356:1000Genomes|T:0.086161:386:Estonian|T:0.063412:1982:GnomAD|T:0.09519:95:GoNL|T:0.089322:261:KOREAN|T:0.09:54:NorthernSweden|T:0.064815:14:Qatari|C:0.5:35:SGDP_PRJ|T:0.065287:8198:TOPMED|T:0.088208:193:ALFA
rs382940	9	105296281	T>A	intron_variant	SLC44A1	0	0.76	6.79	A:0.189497:949:1000Genomes|A:0.07862:303:ALSPAC|A:0.102009:457:Estonian|A:0.175:7:GENOME_DK|A:0.166869:5224:GnomAD|A:0.095222:279:KOREAN|A:0.115175:211:Korea1K|A:0.063333:38:NorthernSweden|A:0.111111:24:Qatari|T:0.413333:62:SGDP_PRJ|T:0.5:6:Siberian|A:0.175491:22036:TOPMED|A:0.082524:306:TWINSUK|A:0.091408:200:ALFA
rs896435	10	15515407	C>G,T	3_prime_UTR_variant;genic_downstream_transcript_variant	ITGA8	0	0	29.01	T:0.464657:2327:1000Genomes|C:0.305138:1176:ALSPAC|C:0.293134:333:Daghestan|C:0.338616:1517:Estonian|C:0.425:17:GENOME_DK|C:0.494607:15499:GnomAD|C:0.308617:308:GoNL|T:0.397246:750:HapMap|T:0.462457:1355:KOREAN|C:0.356667:214:NorthernSweden|C:0.439815:95:Qatari|C:0.274419:118:SGDP_PRJ|C:0.294118:10:Siberian|C:0.494529:62097:TOPMED|C:0.318501:1181:TWINSUK|T:0.361111:78:Vietnamese|C:0.369225:16192:…
rs10906923	10	15527599	C>A,T	genic_downstream_transcript_variant;intron_variant	ITGA8	0	0	30.09	A:0.460863:2308:1000Genomes|C:0.312922:1206:ALSPAC|C:0.322684:202:Chileans|C:0.365848:1639:Estonian|C:0.45:18:GENOME_DK|A:0.493585:15466:GnomAD|C:0.318637:318:GoNL|A:0.39418:745:HapMap|A:0.463481:1358:KOREAN|C:0.363333:218:NorthernSweden|C:0.449074:97:Qatari|C:0.281106:122:SGDP_PRJ|C:0.294118:10:Siberian|A:0.498519:62598:TOPMED|C:0.32767:1215:TWINSUK|A:0.375:81:Vietnamese|C:0.335535:10666:ALFA
rs224750	10	33942102	C>T	intergenic	LINC02629	24.3	0.64	42.13	T:0.407149:2039:1000Genomes|T:0.366373:1412:ALSPAC|T:0.415402:1861:Estonian|T:0.3:12:GENOME_DK|T:0.419187:13113:GnomAD|T:0.370741:370:GoNL|T:0.428503:893:HGDP_Stanford|T:0.396934:751:HapMap|T:0.324915:952:KOREAN|T:0.31714:581:Korea1K|T:0.36:216:NorthernSweden|T:0.421296:91:Qatari|C:0.312849:112:SGDP_PRJ|C:0.421053:16:Siberian|T:0.430548:54063:TOPMED|T:0.369202:1369:TWINSUK|T:0.299065:64:Vietnames…
rs12242110	10	35246767	A>G	upstream_transcript_variant	CCNY	0	0	33.46	G:0.330471:1655:1000Genomes|G:0.311624:1201:ALSPAC|G:0.298043:335:Daghestan|G:0.304241:1363:Estonian|G:0.425:17:GENOME_DK|G:0.323971:10150:GnomAD|G:0.360721:360:GoNL|G:0.309725:586:HapMap|G:0.264887:774:KOREAN|G:0.34:204:NorthernSweden|G:0.303931:23920:PAGE_STUDY|G:0.351852:76:Qatari|A:0.369128:110:SGDP_PRJ|A:0.458333:11:Siberian|G:0.315407:39605:TOPMED|G:0.322276:1195:TWINSUK|G:0.299065:64:Vietn…
rs10748818	10	102255522	A>G	intron_variant;genic_upstream_transcript_variant	GBF1	0	0.13	14.78	G:0.204473:1024:1000Genomes|G:0.151012:582:ALSPAC|G:0.114509:513:Estonian|G:0.125:5:GENOME_DK|G:0.149687:4693:GnomAD|G:0.161323:161:GoNL|G:0.132867:38:HapMap|G:0.435495:1276:KOREAN|G:0.442686:811:Korea1K|G:0.105:63:NorthernSweden|G:0.231481:50:Qatari|A:0.410714:92:SGDP_PRJ|A:0.428571:12:Siberian|G:0.162613:20419:TOPMED|G:0.136731:507:TWINSUK|G:0.292453:62:Vietnamese|G:0.149114:5624:ALFA
rs61863020	10	111196297	G>A,C,T	intergenic	HEAT2(lnc-ADRA2A01)	77.5	1.91	30.67	G:0.478235:2395:1000Genomes|A:0.318889:1229:ALSPAC|A:0.365179:1636:Estonian|A:0.275:11:GENOME_DK|A:0.428695:13395:GnomAD|A:0.294589:294:GoNL|G:0.45256:1326:KOREAN|G:0.430131:788:Korea1K|A:0.388333:233:NorthernSweden|A:0.384259:83:Qatari|G:0.276961:113:SGDP_PRJ|G:0.391304:18:Siberian|A:0.433574:54443:TOPMED|A:0.340885:1264:TWINSUK|G:0.419811:89:Vietnamese|A:0.333181:729:ALFA
rs117896735	10	119776815	G>A	genic_upstream_transcript_variant;intron_variant	INPP5F	0	0.76	1.15	A:0.003994:20:1000Genomes|A:0.017903:69:ALSPAC|A:0.010937:49:Estonian|A:0.025:1:GENOME_DK|A:0.008777:275:GnomAD|A:0.02505:25:GoNL|A:0.000342:1:KOREAN|A:0.015:9:NorthernSweden|G:0.5:1:SGDP_PRJ|G:0.5:2:Siberian|A:0.010257:1288:TOPMED|A:0.016181:60:TWINSUK|G:0.08655:2157:ALFA
rs118117788	10	119950976	C>T	intergenic	SEC23IP	6.2	0	1.27	T:0.004193:21:1000Genomes|T:0.017903:69:ALSPAC|T:0.010268:46:Estonian|T:0.025:1:GENOME_DK|T:0.008958:281:GnomAD|T:0.02505:25:GoNL|T:0.000342:1:KOREAN|T:0.016667:10:NorthernSweden|C:0.5:1:SGDP_PRJ|C:0.5:2:Siberian|T:0.010273:1290:TOPMED|T:0.018069:67:TWINSUK|T:0.016953:423:ALFA
rs34105455	11	8882396	A>G	genic_upstream_transcript_variant;intron_variant	DENND2B	0	0	13.74	G:0.046725:234:1000Genomes|G:0.12766:492:ALSPAC|G:0.087148:99:Daghestan|G:0.142634:639:Estonian|G:0.075:3:GENOME_DK|G:0.094393:2963:GnomAD|G:0.134269:134:GoNL|G:0.126667:76:NorthernSweden|G:0.074074:16:Qatari|A:0.409091:18:SGDP_PRJ|A:0.428571:6:Siberian|G:0.085061:10681:TOPMED|G:0.115426:428:TWINSUK|G:0.100581:1142:ALFA
rs7938782	11	10537230	A>G,T	intron_variant	RNF141	0	2.93	12.91	G:0.230032:1152:1000Genomes|G:0.116502:449:ALSPAC|G:0.091054:57:Chileans|G:0.087946:394:Estonian|G:0.075:3:GENOME_DK|G:0.176064:5521:GnomAD|G:0.107214:107:GoNL|G:0.177885:370:HGDP_Stanford|G:0.277249:524:HapMap|G:0.198494:580:KOREAN|G:0.103333:62:NorthernSweden|G:0.222222:48:Qatari|A:0.42:84:SGDP_PRJ|A:0.388889:7:Siberian|G:0.193839:24340:TOPMED|G:0.117314:435:TWINSUK|G:0.117925:25:Vietnamese|G:0…
rs12283611	11	83776234	C>A	genic_downstream_transcript_variant;genic_upstream_transcript_variant;intron_variant	DLG2	0	0	44.02	A:0.415335:2080:1000Genomes|A:0.410223:1581:ALSPAC|A:0.434152:1945:Estonian|A:0.375:15:GENOME_DK|A:0.442103:13844:GnomAD|A:0.38978:389:GoNL|A:0.255973:750:KOREAN|A:0.366667:220:NorthernSweden|C:0.462963:100:Qatari|C:0.358824:122:SGDP_PRJ|C:0.428571:12:Siberian|A:0.434681:54582:TOPMED|A:0.409924:1520:TWINSUK|A:0.245283:52:Vietnamese|A:0.424818:11222:ALFA
rs17092224	11	107127349	G>C	intergenic	CUCY1A2	108.7	0.64	11.78	C:0.121805:610:1000Genomes|C:0.128957:497:ALSPAC|C:0.127679:572:Estonian|C:0.15:6:GENOME_DK|C:0.13443:4216:GnomAD|C:0.103206:103:GoNL|C:0.11875:38:HapMap|C:0.062971:184:KOREAN|C:0.059498:109:Korea1K|C:0.098333:59:NorthernSweden|C:0.180556:39:Qatari|G:0.449153:53:SGDP_PRJ|G:0.5:4:Siberian|C:0.13552:17017:TOPMED|C:0.112729:418:TWINSUK|C:0.038095:8:Vietnamese|C:0.112431:246:ALFA
rs329648	11	133895472	T>A,C	intergenic	IGSF9B/MIR4697HG	1.1	0	37.28	T:0.464457:2326:1000Genomes|T:0.354177:1365:ALSPAC|T:0.204018:914:Estonian|T:0.2:8:GENOME_DK|T:0.407497:12762:GnomAD|T:0.334669:334:GoNL|T:0.480952:909:HapMap|T:0.249829:732:KOREAN|T:0.267467:490:Korea1K|T:0.27:162:NorthernSweden|T:0.486111:105:Qatari|T:0.269058:120:SGDP_PRJ|T:0.076923:4:Siberian|T:0.464418:58316:TOPMED|T:0.358414:1329:TWINSUK|T:0.371429:78:Vietnamese|T:0.392789:12376:ALFA
rs3802920	11	133917106	G>A,C,T	intron_variant	IGSF9B	0	0.13	22.68	T:0.130591:654:1000Genomes|T:0.206279:795:ALSPAC|T:0.097321:436:Estonian|T:0.125:5:GENOME_DK|T:0.204409:204:GoNL|T:0.121693:230:HapMap|T:0.105461:309:KOREAN|T:0.132642:243:Korea1K|T:0.153333:92:NorthernSweden|T:0.107508:8362:PAGE_STUDY|T:0.203704:44:Qatari|G:0.397436:62:SGDP_PRJ|G:0.333333:2:Siberian|T:0.146383:18381:TOPMED|T:0.204423:758:TWINSUK|T:0.19079:19925:ALFA
rs12813102	12	12677103	A>C	intron_variant	GPR19	0	1.02	4.18	C:0.086062:431:1000Genomes|C:0.033731:130:ALSPAC|C:0.020982:94:Estonian|C:0.075:3:GENOME_DK|C:0.057499:1805:GnomAD|C:0.036072:36:GoNL|C:0.075336:157:HGDP_Stanford|C:0.096825:183:HapMap|C:0.203628:595:KOREAN|C:0.026667:16:NorthernSweden|C:0.087101:6854:PAGE_STUDY|C:0.083333:18:Qatari|A:0.377551:37:SGDP_PRJ|A:0.5:3:Siberian|C:0.0661:8300:TOPMED|C:0.037217:138:TWINSUK|C:0.102804:22:Vietnamese|C:0.04…
rs143371462	12	20812884	A>G	genic_upstream_transcript_variant;intron_variant	SLCO1B3	0	1.91	0.91	G:0.008786:44:1000Genomes|G:0.020498:79:ALSPAC|G:0.013616:61:Estonian|G:0.011243:353:GnomAD|G:0.008016:8:GoNL|G:0.025:15:NorthernSweden|G:0.009259:2:Qatari|A:0.5:5:SGDP_PRJ|G:0.01228:1542:TOPMED|G:0.015372:57:TWINSUK|G:0.019196:42:ALFA
rs76904798	12	40220632	C>T	upstream regulatory elements	LRRK2	4.5	0	15.59	T:0.131789:660:1000Genomes|T:0.144006:555:ALSPAC|T:0.103348:463:Estonian|T:0.175:7:GENOME_DK|T:0.113255:3546:GnomAD|T:0.140281:140:GoNL|T:0.050308:147:KOREAN|T:0.057314:105:Korea1K|T:0.088333:53:NorthernSweden|T:0.166667:36:Qatari|C:0.445783:74:SGDP_PRJ|C:0.5:5:Siberian|T:0.126497:15884:TOPMED|T:0.131068:486:TWINSUK|T:0.086538:18:Vietnamese|T:0.166355:5334:ALFA
rs7134559	12	46025303	C>A,G,T	intergenic	SCAF11	34.8	2.8	43	T:0.338658:1696:1000Genomes|T:0.386611:1490:ALSPAC|T:0.329073:206:Chileans|T:0.359152:1609:Estonian|T:0.35:14:GENOME_DK|T:0.317704:9906:GnomAD|T:0.386774:386:GoNL|T:0.310948:551:HapMap|C:0.459386:1346:KOREAN|C:0.469432:860:Korea1K|T:0.336667:202:NorthernSweden|T:0.393519:85:Qatari|C:0.33631:113:SGDP_PRJ|C:0.357143:15:Siberian|T:0.32263:40512:TOPMED|T:0.393743:1460:TWINSUK|C:0.411215:88:Vietnamese…
rs11060180	12	122819039	A>G	intron_variant	CCDC62	0	0	45.8	G:0.251597:1260:1000Genomes|G:0.451738:1741:ALSPAC|G:0.463393:2076:Estonian|G:0.375:15:GENOME_DK|G:0.345931:10847:GnomAD|G:0.420842:420:GoNL|G:0.304327:633:HGDP_Stanford|G:0.227801:431:HapMap|G:0.180698:528:KOREAN|G:0.199782:366:Korea1K|G:0.388333:233:NorthernSweden|G:0.263889:57:Qatari|A:0.392857:99:SGDP_PRJ|A:0.382353:13:Siberian|G:0.331597:41638:TOPMED|G:0.443635:1645:TWINSUK|G:0.203704:44:Vie…
rs10847864	12	122842051	G>A,C,T	intron_variant;genic_upstream_transcript_variant	HIP1R	0	0	35.37	T:0.32488:1627:1000Genomes|T:0.34795:1341:ALSPAC|T:0.31496:1411:Estonian|T:0.4:16:GENOME_DK|T:0.27569:8640:GnomAD|T:0.35772:357:GoNL|G:0.45017:1319:KOREAN|G:0.43068:789:Korea1K|T:0.37667:226:NorthernSweden|T:0.36574:79:Qatari|G:0.35588:121:SGDP_PRJ|G:0.34211:13:Siberian|T:0.35356:1311:TWINSUK|T:0.49515:102:Vietnamese|T:0.36046:8736:ALFA
rs11610045	12	132487182	G>A	intergenic	FBRSL1	2.4	0	45.48	A:0.289537:1450:1000Genomes|A:0.499741:1926:ALSPAC|G:0.477902:2141:Estonian|A:0.475:19:GENOME_DK|A:0.412036:12886:GnomAD|G:0.443888:443:GoNL|A:0.151027:441:KOREAN|A:0.139192:255:Korea1K|G:0.426667:256:NorthernSweden|A:0.271074:21333:PAGE_STUDY|A:0.439815:95:Qatari|G:0.380435:105:SGDP_PRJ|G:0.25:6:Siberian|A:0.379165:47611:TOPMED|A:0.488403:1811:TWINSUK|A:0.084906:18:Vietnamese|A:0.477188:12007:AL…
rs9568188	13	49353596	T>C	intron_variant	CAB39L	0	6.36	25.34	C:0.461661:2312:1000Genomes|C:0.281007:1083:ALSPAC|C:0.342857:1536:Estonian|C:0.325:13:GENOME_DK|C:0.387728:12139:GnomAD|C:0.283567:283:GoNL|T:0.478947:91:HapMap|T:0.387713:1136:KOREAN|T:0.394651:723:Korea1K|C:0.36:216:NorthernSweden|C:0.203704:44:Qatari|T:0.330556:119:SGDP_PRJ|T:0.411765:14:Siberian|C:0.388196:48745:TOPMED|C:0.264293:980:TWINSUK|T:0.433333:91:Vietnamese|C:0.249338:6590:ALFA
rs4771268	13	97212767	T>A,C	intergenic	MBNL2	8.7	0	24.17	T:0.239018:1197:1000Genomes|T:0.212766:820:ALSPAC|T:0.253097:286:Daghestan|T:0.189062:847:Estonian|T:0.35:14:GENOME_DK|T:0.203993:6396:GnomAD|T:0.230461:230:GoNL|T:0.225513:396:HapMap|T:0.324232:950:KOREAN|T:0.318777:584:Korea1K|T:0.168333:101:NorthernSweden|T:0.25463:55:Qatari|T:0.194779:97:SGDP_PRJ|T:0.12963:7:Siberian|T:0.212013:26622:TOPMED|T:0.220065:816:TWINSUK|T:0.317757:68:Vietnamese|T:0.…
rs11158026	14	54882151	C>A,G,T	intron_variant;5_prime_UTR_variant	GCH1	0	0	29.58	C:0.489816:2453:1000Genomes|T:0.347431:1339:ALSPAC|T:0.33125:1484:Estonian|T:0.325:13:GENOME_DK|T:0.448541:14051:GnomAD|T:0.329659:329:GoNL|T:0.489078:1433:KOREAN|T:0.487991:894:Korea1K|T:0.353333:212:NorthernSweden|T:0.333333:72:Qatari|C:0.319672:117:SGDP_PRJ|C:0.375:12:Siberian|T:0.457402:57435:TOPMED|T:0.337379:1251:TWINSUK|C:0.38835:80:Vietnamese|T:0.30962:9771:ALFA
rs3742785	14	74906331	A>C	intron_variant;genic_downstream_transcript_variant;3_prime_UTR_variant	RPS6KL1	0	2.42	18.97	C:0.364217:1824:1000Genomes|C:0.219772:847:ALSPAC|C:0.195536:876:Estonian|C:0.3:12:GENOME_DK|C:0.310658:9549:GnomAD|C:0.221443:221:GoNL|C:0.292691:857:KOREAN|C:0.198333:119:NorthernSweden|C:0.37963:82:Qatari|A:0.375:108:SGDP_PRJ|A:0.461538:12:Siberian|C:0.32052:40247:TOPMED|C:0.23274:863:TWINSUK|C:0.237045:860:ALFA
rs979812	14	87997920	G>T	intergenic	GALC	4.2	0	45.23	T:0.433506:2171:1000Genomes|T:0.43124:1662:ALSPAC|T:0.484127:549:Daghestan|T:0.392634:1759:Estonian|T:0.4:16:GENOME_DK|T:0.408722:12802:GnomAD|T:0.442886:442:GoNL|T:0.4375:826:HapMap|G:0.298294:874:KOREAN|G:0.287664:527:Korea1K|T:0.378333:227:NorthernSweden|T:0.402778:87:Qatari|G:0.284974:110:SGDP_PRJ|G:0.285714:12:Siberian|T:0.422393:53039:TOPMED|T:0.418554:1552:TWINSUK|G:0.402778:87:Vietnamese|…
rs8005172	14	88006268	C>T	intron_variant	GPR65	0	0	45.23	T:0.434305:2175:1000Genomes|T:0.432019:1665:ALSPAC|T:0.392411:1758:Estonian|T:0.4:16:GENOME_DK|T:0.408769:12810:GnomAD|T:0.442886:442:GoNL|C:0.297952:873:KOREAN|C:0.28821:528:Korea1K|T:0.378333:227:NorthernSweden|T:0.402778:87:Qatari|C:0.287565:111:SGDP_PRJ|C:0.285714:12:Siberian|T:0.42256:53060:TOPMED|T:0.418285:1551:TWINSUK|C:0.406542:87:Vietnamese|T:0.448611:11209:ALFA
rs2414739	15	61701935	G>A	genic_upstream_transcript_variant;intron_variant	LOC107984782	0	0	26.15	G:0.320887:1607:1000Genomes|G:0.2548:982:ALSPAC|G:0.340848:1527:Estonian|G:0.275:11:GENOME_DK|G:0.334631:10490:GnomAD|G:0.256513:256:GoNL|G:0.287908:600:HGDP_Stanford|G:0.307611:582:HapMap|G:0.185324:543:KOREAN|G:0.189956:348:Korea1K|G:0.235:141:NorthernSweden|G:0.336222:26228:PAGE_STUDY|G:0.268519:58:Qatari|G:0.215686:110:SGDP_PRJ|G:0.229167:11:Siberian|G:0.321714:40397:TOPMED|G:0.250809:930:TWI…
rs2251086	15	61705186	T>C,G	genic_upstream_transcript_variant;intron_variant	LOC107984782	0	1.02	14.14	T:0.242412:1214:1000Genomes|T:0.139336:537:ALSPAC|T:0.184598:827:Estonian|T:0.175:7:GENOME_DK|T:0.217347:6806:GnomAD|T:0.143287:143:GoNL|T:0.184983:542:KOREAN|T:0.18941:347:Korea1K|T:0.125:75:NorthernSweden|T:0.222222:48:Qatari|T:0.177481:93:SGDP_PRJ|T:0.14:7:Siberian|T:0.219188:27523:TOPMED|T:0.137271:509:TWINSUK|T:0.180556:39:Vietnamese|T:0.167276:366:ALFA
rs6497339	16	19266171	A>G,T	genic_downstream_transcript_variant;intron_variant	SYT17;LOC105371114	0	0.89	43.77	A:0.25459:1275:1000Genomes|A:0.43358:1671:ALSPAC|A:0.41205:1846:Estonian|T:0.475:19:GENOME_DK|A:0.37832:11858:GnomAD|A:0.46693:466:GoNL|A:0.29301:528:HapMap|A:0.00205:6:KOREAN|A:0.00218:4:Korea1K|A:0.37167:223:NorthernSweden|A:0.39352:85:Qatari|A:0.14453:74:SGDP_PRJ|A:0.16071:9:Siberian|A:0.45847:1700:TWINSUK|A:0.01887:4:Vietnamese
rs11343	16	19268142	T>C,G	3_prime_UTR_variant;genic_downstream_transcript_variant;intron_variant	SYT17;LOC105371114	0	0	43.07	T:0.20827:1043:1000Genomes|T:0.43202:1665:ALSPAC|T:0.41116:1842:Estonian|G:0.475:19:GENOME_DK|T:0.32933:10322:GnomAD|T:0.45892:458:GoNL|T:0.20345:424:HGDP_Stanford|T:0.22431:406:HapMap|T:0.00273:8:KOREAN|T:0.00218:4:Korea1K|T:0.36:216:NorthernSweden|T:0.34259:74:Qatari|T:0.11686:61:SGDP_PRJ|T:0.16071:9:Siberian|T:0.45469:1686:TWINSUK|T:0.01852:4:Vietnamese|T:0.42183:26551:ALFA
rs2904880	16	28933075	C>G	missense_variant;non_coding_transcript_variant;coding_sequence_variant	CD19	0	3.94	29.21	C:0.169728:850:1000Genomes|C:0.333939:1287:ALSPAC|C:0.346429:1552:Estonian|C:0.270676:32670:ExAC|C:0.296667:89:FINRISK|C:0.375:15:GENOME_DK|C:0.239343:7479:GnomAD|C:0.280677:70085:GnomAD_exomes|C:0.230645:2997:GoESP|C:0.311623:311:GoNL|C:0.127329:41:HapMap|C:0.104096:305:KOREAN|C:0.305243:163:MGP|C:0.345:207:NorthernSweden|C:0.184791:14536:PAGE_STUDY|C:0.101852:22:Qatari|C:0.146091:71:SGDP_PRJ|C:…
rs4787495	16	30154404	T>A,C	intergenic	MAPK3 / CORO1A	31.2 / 29.1	0	49.49	T:0.385184:1929:1000Genomes|C:0.47042:1813:ALSPAC|C:0.448437:2009:Estonian|C:0.425:17:GENOME_DK|T:0.497158:15568:GnomAD|C:0.47996:479:GoNL|T:0.399049:755:HapMap|T:0.181911:533:KOREAN|T:0.179039:328:Korea1K|C:0.46:276:NorthernSweden|T:0.425926:92:Qatari|T:0.229167:110:SGDP_PRJ|T:0.295455:13:Siberian|T:0.482822:60627:TOPMED|C:0.469525:1741:TWINSUK|T:0.186916:40:Vietnamese|T:0.466528:4948:ALFA
rs11150601	16	30966478	G>A,C,T	intron_variant	SETD1A	0	0.13	33.18	A:0.491813:2463:1000Genomes|G:0.371562:1432:ALSPAC|G:0.389509:1745:Estonian|G:0.275:11:GENOME_DK|G:0.457628:14321:GnomAD|G:0.376754:376:GoNL|G:0.474414:890:HapMap|T:0.:0:KOREAN|G:0.418333:251:NorthernSweden|G:0.347222:75:Qatari|G:0.229167:99:SGDP_PRJ|G:0.2:10:Siberian|G:0.465859:58497:TOPMED|G:0.377562:1400:TWINSUK|G:0.132075:28:Vietnamese|G:0.427564:7821:ALFA
rs14235	16	31110472	G>A	synonymous_variant;coding_sequence_variant	BCKDK	0	0	42.56	A:0.359225:1799:1000Genomes|A:0.358329:1381:ALSPAC|A:0.34375:1540:Estonian|A:0.380307:45862:ExAC|A:0.351974:107:FINRISK|A:0.425:17:GENOME_DK|A:0.326712:10230:GnomAD|A:0.391484:97676:GnomAD_exomes|A:0.302909:3936:GoESP|A:0.359719:359:GoNL|A:0.384127:726:HapMap|G:0.076792:225:KOREAN|A:0.059925:32:MGP|A:0.37:222:NorthernSweden|A:0.462963:100:Qatari|G:0.26:91:SGDP_PRJ|G:0.261905:11:Siberian|A:0.33506…
rs4784227	16	52565276	C>T	intron_variant	CASC16	0	0	26.72	T:0.20008:1002:1000Genomes|T:0.232226:895:ALSPAC|T:0.25:284:Daghestan|T:0.246652:1105:Estonian|T:0.275:11:GENOME_DK|T:0.197947:6208:GnomAD|T:0.262525:262:GoNL|T:0.170576:320:HapMap|T:0.27099:794:KOREAN|T:0.252729:463:Korea1K|T:0.223333:134:NorthernSweden|T:0.182776:14383:PAGE_STUDY|T:0.263889:57:Qatari|C:0.418803:98:SGDP_PRJ|C:0.423077:11:Siberian|T:0.196714:24701:TOPMED|T:0.256203:950:TWINSUK|T:…
rs10221156	16	52935514	G>A	intergenic	CHD9	119.7	0	9.54	A:0.050319:252:1000Genomes|A:0.087701:338:ALSPAC|A:0.110229:125:Daghestan|A:0.05:2:GENOME_DK|A:0.069725:2187:GnomAD|A:0.081162:81:GoNL|A:0.033951:11:HapMap|A:0.077002:225:KOREAN|A:0.075873:139:Korea1K|A:0.048689:26:MGP|A:0.1:60:NorthernSweden|A:0.092593:20:Qatari|G:0.484375:31:SGDP_PRJ|G:0.5:7:Siberian|A:0.067159:8433:TOPMED|A:0.088997:330:TWINSUK|A:0.018519:4:Vietnamese|A:0.084628:1133:ALFA
rs12600861	17	7452302	A>C	intron_variant	CHRNB1	0	1.53	35.98	C:0.364617:1826:1000Genomes|C:0.356772:1375:ALSPAC|C:0.367292:1644:Estonian|C:0.375:15:GENOME_DK|C:0.367772:11384:GnomAD|C:0.353707:353:GoNL|C:0.277816:814:KOREAN|C:0.251092:460:Korea1K|C:0.461667:277:NorthernSweden|C:0.356481:77:Qatari|A:0.365854:120:SGDP_PRJ|A:0.333333:8:Siberian|C:0.353681:44411:TOPMED|C:0.348166:1291:TWINSUK|C:0.374314:819:ALFA
rs11868035	17	17811787	G>A	3_prime_UTR_variant;genic_downstream_transcript_variant;downstream_transcript_variant;intron_variant	SREBF1;RAI1	0	0	30.79	G:0.48762:2442:1000Genomes|A:0.297094:1145:ALSPAC|A:0.331473:1485:Estonian|G:0.451618:5582:ExAC|A:0.225:9:GENOME_DK|A:0.339456:10627:GnomAD|A:0.453172:60745:GnomAD_exomes|A:0.301603:301:GoNL|G:0.488484:1018:HGDP_Stanford|A:0.459216:867:HapMap|G:0.172014:504:KOREAN|G:0.172489:316:Korea1K|A:0.308989:165:MGP|A:0.245:147:NorthernSweden|A:0.413519:32453:PAGE_STUDY|A:0.407407:88:Qatari|G:0.230964:91:SG…
rs1975974	17	22180454	A>G	intergenic	UBBP4 / LINC02002	22.5 / 53.8	0	23.92	G:0.18111:907:1000Genomes|G:0.223404:861:ALSPAC|G:0.175:7:GENOME_DK|G:0.171758:5386:GnomAD|G:0.230461:230:GoNL|G:0.157129:313:HGDP_Stanford|G:0.15625:295:HapMap|G:0.140956:413:KOREAN|G:0.127183:233:Korea1K|G:0.216667:130:NorthernSweden|G:0.263889:57:Qatari|A:0.436047:75:SGDP_PRJ|A:0.428571:6:Siberian|G:0.175913:22089:TOPMED|G:0.219795:815:TWINSUK|G:0.109524:23:Vietnamese|G:0.200404:23121:ALFA
rs12951632	17	42588995	T>C	intron_variant	RETREG3	0	0	23.47	C:0.324481:1625:1000Genomes|C:0.293721:1132:ALSPAC|C:0.225893:1012:Estonian|C:0.25:10:GENOME_DK|C:0.247244:7715:GnomAD|C:0.300601:300:GoNL|C:0.388055:1137:KOREAN|C:0.401201:735:Korea1K|C:0.325:195:NorthernSweden|C:0.268519:58:Qatari|T:0.347561:114:SGDP_PRJ|T:0.4375:14:Siberian|C:0.251282:31553:TOPMED|C:0.278317:1032:TWINSUK|C:0.42381:89:Vietnamese|C:0.253656:555:ALFA
rs2269906	17	44216969	A>C	genic_upstream_transcript_variant;intron_variant	UBTF;LOC101926967	0	3.82	37.63	A:0.408746:2047:1000Genomes|C:0.330825:1275:ALSPAC|C:0.382589:1714:Estonian|C:0.25:10:GENOME_DK|A:0.484952:15211:GnomAD|C:0.320641:320:GoNL|A:0.328158:613:HapMap|A:0.252218:739:KOREAN|C:0.331667:199:NorthernSweden|A:0.5:108:Qatari|A:0.254505:113:SGDP_PRJ|A:0.388889:14:Siberian|A:0.456645:57340:TOPMED|C:0.330097:1224:TWINSUK|A:0.257009:55:Vietnamese|C:0.423189:3763:ALFA
rs2867316	17	45299081	C>G,T	intron_variant	MAP3K14	0	0	32.57	T:0.378395:1895:1000Genomes|T:0.30877:1190:ALSPAC|T:0.380995:429:Daghestan|T:0.333036:1492:Estonian|T:0.35:14:GENOME_DK|T:0.319519:10015:GnomAD|T:0.325651:325:GoNL|T:0.449136:936:HGDP_Stanford|T:0.348309:659:HapMap|C:0.365529:1071:KOREAN|T:0.33:198:NorthernSweden|T:0.314815:68:Qatari|C:0.311828:116:SGDP_PRJ|C:0.4:12:Siberian|T:0.333644:41895:TOPMED|T:0.297195:1102:TWINSUK|C:0.439252:94:Vietnamese…
rs393152	17	45641777	A>G	non_coding_transcript_variant;genic_downstream_transcript_variant;intron_variant	LINC02210;LINC02210-CRHR1	0	0	18.45	G:0.247604:1240:1000Genomes|G:0.243902:940:ALSPAC|G:0.179396:202:Daghestan|G:0.114955:515:Estonian|G:0.168091:1928:ExAC|G:0.15:6:GENOME_DK|G:0.261026:8179:GnomAD|G:0.178989:24485:GnomAD_exomes|G:0.259519:259:GoNL|G:0.171785:358:HGDP_Stanford|G:0.32439:532:HapMap|G:0.000342:1:KOREAN|G:0.308989:165:MGP|G:0.118333:71:NorthernSweden|G:0.312643:24605:PAGE_STUDY|G:0.259259:56:Qatari|A:0.380282:54:SGDP_…
rs62053943	17	45666837	C>T	intron_variant	LINC02210-CRHR1;LOC105371802	0	1.27	12.05	T:0.060703:304:1000Genomes|T:0.166321:641:ALSPAC|T:0.090402:405:Estonian|T:0.15:6:GENOME_DK|T:0.090929:2851:GnomAD|T:0.172345:172:GoNL|T:0.000342:1:KOREAN|T:0.08:48:NorthernSweden|T:0.056942:4480:PAGE_STUDY|T:0.166667:36:Qatari|C:0.467742:29:SGDP_PRJ|C:0.5:1:Siberian|T:0.100734:12649:TOPMED|T:0.157228:583:TWINSUK|T:0.146159:3642:ALFA
rs117615688	17	45720942	G>A	intron_variant	LINC02210-CRHR1	0	0	5.92	A:0.026957:135:1000Genomes|A:0.070057:270:ALSPAC|A:0.024107:108:Estonian|A:0.034475:1081:GnomAD|A:0.079158:79:GoNL|A:0.038333:23:NorthernSweden|A:0.018519:4:Qatari|G:0.5:10:SGDP_PRJ|G:0.5:1:Siberian|A:0.04666:5859:TOPMED|A:0.072006:267:TWINSUK|A:0.067185:147:ALFA
rs4792827	17	46053939	T>A,C	intron_variant	KANSL1	0	0	49.43	T:0.414736:2077:1000Genomes|T:0.443695:1710:ALSPAC|T:0.497991:2231:Estonian|C:0.45:18:GENOME_DK|T:0.463341:14497:GnomAD|T:0.428858:428:GoNL|T:0.404153:759:HapMap|T:0.089761:263:KOREAN|C:0.471667:283:NorthernSweden|T:0.407407:88:Qatari|T:0.253425:111:SGDP_PRJ|T:0.28:14:Siberian|T:0.440988:55374:TOPMED|T:0.442287:1640:TWINSUK|T:0.205607:44:Vietnamese|T:0.473405:21396:ALFA
rs183211	17	46710944	G>A,C,T	genic_downstream_transcript_variant;intron_variant	NSF;LRRC37A2	0	0	20.99	A:0.36222:1814:1000Genomes|A:0.255319:984:ALSPAC|A:0.162054:726:Estonian|A:0.284693:34338:ExAC|A:0.164474:50:FINRISK|A:0.125:5:GENOME_DK|A:0.2876:9018:GnomAD|A:0.277846:57912:GnomAD_exomes|A:0.289855:3440:GoESP|A:0.272545:272:GoNL|A:0.398273:830:HGDP_Stanford|A:0.411547:777:HapMap|T:0.:0:KOREAN|A:0.344569:184:MGP|A:0.18:108:NorthernSweden|A:0.427916:33677:PAGE_STUDY|A:0.296296:64:Qatari|G:0.32012…
rs199533	17	46751565	G>A	coding_sequence_variant;intron_variant;non_coding_transcript_variant;genic_downstream_transcript_variant;synonymous_variant	NSF;LRRC37A2	0	0	17.05	A:0.079073:396:1000Genomes|A:0.230669:889:ALSPAC|A:0.148768:169:Daghestan|A:0.113839:510:Estonian|A:0.135712:16200:ExAC|A:0.088816:27:FINRISK|A:0.125:5:GENOME_DK|A:0.119997:3766:GnomAD|A:0.134891:33609:GnomAD_exomes|A:0.155391:1888:GoESP|A:0.249499:249:GoNL|A:0.079175:165:HGDP_Stanford|A:0.098435:151:HapMap|A:0.000684:2:KOREAN|A:0.29588:158:MGP|A:0.128333:77:NorthernSweden|A:0.081586:6421:PAGE_ST…
rs2074404	17	46788073	T>A,G	genic_downstream_transcript_variant;intron_variant	WNT3;LRRC37A2	0	0	4.07	G:0.3127:1566:1000Genomes|G:0.270628:1043:ALSPAC|G:0.178348:799:Estonian|G:0.1:4:GENOME_DK|G:0.253134:7874:GnomAD|G:0.279559:279:GoNL|G:0.336152:636:HapMap|T:0.405802:1189:KOREAN|G:0.191667:115:NorthernSweden|G:0.361335:28432:PAGE_STUDY|G:0.365741:79:Qatari|T:0.360927:109:SGDP_PRJ|T:0.28125:9:Siberian|G:0.291842:36646:TOPMED|G:0.257012:953:TWINSUK|T:0.495192:103:Vietnamese|G:0.253928:41955:ALFA
rs61169879	17	61840005	C>A,T	intron_variant;genic_upstream_transcript_variant	BRIP1	0	2.29	14.91	T:0.215256:1078:1000Genomes|T:0.15672:604:ALSPAC|T:0.196205:879:Estonian|T:0.125:5:GENOME_DK|T:0.172634:5410:GnomAD|T:0.154309:154:GoNL|C:0.450171:1319:KOREAN|C:0.455786:835:Korea1K|T:0.163333:98:NorthernSweden|T:0.111111:24:Qatari|C:0.380165:92:SGDP_PRJ|C:0.35:7:Siberian|T:0.162008:20343:TOPMED|T:0.157767:585:TWINSUK|C:0.397196:85:Vietnamese|T:0.156764:343:ALFA
rs666463	17	78429399	A>T	genic_downstream_transcript_variant;intron_variant	DNAH17	0	1.4	17.35	T:0.130591:654:1000Genomes|T:0.168396:649:ALSPAC|T:0.128571:576:Estonian|T:0.14717:4612:GnomAD|T:0.170341:170:GoNL|T:0.014344:42:KOREAN|T:0.014192:26:Korea1K|T:0.013109:7:MGP|T:0.161667:97:NorthernSweden|T:0.129181:10150:PAGE_STUDY|T:0.180556:39:Qatari|A:0.449153:53:SGDP_PRJ|A:0.5:5:Siberian|T:0.159874:20075:TOPMED|T:0.156419:580:TWINSUK|T:0.176417:386:ALFA
rs1941685	18	33724354	G>C,T	intron_variant	ASXL3	0	4.96	45.25	G:0.317492:1590:1000Genomes|T:0.49507:1908:ALSPAC|T:0.491964:2204:Estonian|G:0.5:20:GENOME_DK|G:0.399757:12502:GnomAD|T:0.455912:455:GoNL|G:0.174419:30:HapMap|G:0.117406:344:KOREAN|G:0.115175:211:Korea1K|T:0.495:297:NorthernSweden|T:0.458333:99:Qatari|G:0.175:84:SGDP_PRJ|G:0.282609:13:Siberian|G:0.381737:47934:TOPMED|T:0.488943:1813:TWINSUK|G:0.056604:12:Vietnamese|G:0.497258:1088:ALFA
rs12456492	18	43093415	A>G,T	intron_variant	RIT2	0	0.38	34.36	G:0.329673:1651:1000Genomes|G:0.320706:1236:ALSPAC|G:0.396166:248:Chileans|G:0.368304:1650:Estonian|G:0.425:17:GENOME_DK|G:0.330909:10372:GnomAD|G:0.339679:339:GoNL|G:0.340206:594:HapMap|G:0.410922:1204:KOREAN|G:0.415393:761:Korea1K|G:0.328333:197:NorthernSweden|G:0.339272:26698:PAGE_STUDY|G:0.236111:51:Qatari|A:0.355491:123:SGDP_PRJ|A:0.277778:10:Siberian|G:0.325736:40902:TOPMED|G:0.322006:1194:…
rs8087969	18	51157219	T>A,G	intergenic	MEX3C	17.2	0.25	44.01	G:0.295727:1481:1000Genomes|T:0.485268:2174:Estonian|T:0.5:20:GENOME_DK|G:0.369564:11574:GnomAD|T:0.493988:493:GoNL|G:0.278157:815:KOREAN|G:0.289301:530:Korea1K|G:0.486667:292:NorthernSweden|G:0.337963:73:Qatari|T:0.38843:94:SGDP_PRJ|T:0.466667:14:Siberian|G:0.347772:43669:TOPMED|G:0.15566:33:Vietnamese|G:0.418647:916:ALFA
rs429358	19	44908684	T>C	coding_sequence_variant;missense_variant	APOE	0	0	12.4	C:0.150559:754:1000Genomes|C:0.153866:593:ALSPAC|C:0.124554:558:Estonian|C:0.184332:5332:ExAC|C:0.225:9:GENOME_DK|C:0.164436:5135:GnomAD|C:0.138498:23502:GnomAD_exomes|C:0.014423:3:HapMap|C:0.091718:268:KOREAN|C:0.095613:170:Korea1K|C:0.148333:89:NorthernSweden|C:0.:0:PAGE_STUDY|C:0.106481:23:Qatari|T:0.468354:74:SGDP_PRJ|T:0.25:1:Siberian|C:0.155597:19538:TOPMED|C:0.139698:518:TWINSUK|C:0.037017…
APOE ε4dose	19	-	-	-	APOE	0	-	-	-
rs7412	19	44908822	C>T	used to determine APOE ε4 status	APOE	0	0	7.06	T=0.086501/10945 (ALFA) | T=0.061504/8425 (GnomAD_exomes) |T=0.071819/972 (ExAC) | T=0.071958/97 (HapMap) | T=0.07508/376 (1000Genomes) | T=0.082139/10314 (TOPMED) | T=0.082685/2571 (GnomAD)
rs12463359	19	45801327	G>A,T	intron_variant	RSPH6A	0	0	40.52	G:0.494409:2476:1000Genomes|T:0.394655:1521:ALSPAC|T:0.42433:1901:Estonian|T:0.375:15:GENOME_DK|T:0.455692:14275:GnomAD|T:0.427856:427:GoNL|G:0.477778:903:HapMap|G:0.382935:1122:KOREAN|G:0.395197:724:Korea1K|T:0.375:225:NorthernSweden|G:0.5:108:Qatari|G:0.284689:119:SGDP_PRJ|G:0.375:18:Siberian|T:0.464896:58376:TOPMED|T:0.385383:1429:TWINSUK|T:0.490654:105:Vietnamese|T:0.403368:35302:ALFA
rs10500292	19	45824675	C>G,T	intron_variant	SYMPK	0	0	41.22	T:0.497204:2490:1000Genomes|T:0.40218:1550:ALSPAC|T:0.440179:1972:Estonian|T:0.375:15:GENOME_DK|T:0.454859:14238:GnomAD|T:0.43487:434:GoNL|C:0.464938:968:HGDP_Stanford|C:0.498943:944:HapMap|C:0.377474:1106:KOREAN|C:0.38155:699:Korea1K|T:0.391667:235:NorthernSweden|T:0.481481:104:Qatari|C:0.300948:127:SGDP_PRJ|C:0.384615:20:Siberian|T:0.459002:57636:TOPMED|T:0.391586:1452:TWINSUK|T:0.49537:107:Vie…
rs55785911	20	3172857	G>A	genic_upstream_transcript_variant;upstream_transcript_variant;intron_variant	LZTS3;LOC107985414	0	0	37.28	A:0.39976:2002:1000Genomes|A:0.351842:1356:ALSPAC|A:0.392188:1757:Estonian|A:0.35:14:GENOME_DK|A:0.320541:10006:GnomAD|A:0.354709:354:GoNL|A:0.484983:1421:KOREAN|A:0.486354:891:Korea1K|A:0.353333:212:NorthernSweden|A:0.467593:101:Qatari|G:0.321229:115:SGDP_PRJ|G:0.441176:15:Siberian|A:0.317971:39927:TOPMED|A:0.350863:1301:TWINSUK|A:0.373448:9868:ALFA
rs77351827	20	6025395	C>T	intron_variant	CRLS1	0	0.13	14.9	T:0.042732:214:1000Genomes|T:0.113908:439:ALSPAC|T:0.084598:379:Estonian|T:0.175:7:GENOME_DK|T:0.080785:2536:GnomAD|T:0.124248:124:GoNL|T:0.:0:KOREAN|T:0.121667:73:NorthernSweden|T:0.25:54:Qatari|C:0.442308:23:SGDP_PRJ|C:0.5:4:Siberian|T:0.077655:9751:TOPMED|T:0.109223:405:TWINSUK|T:0.112888:247:ALFA
rs9697983	X	121049176	T>G	coding_sequence_variant;missense_variant;upstream_transcript_variant	GLUD2;LOC105373328	0	0.25	1.98	G:0.032848:124:1000Genomes|G:0.020422:59:ALSPAC|G:0.068996:77:Daghestan|G:0.027626:2424:ExAC|G:0.025:1:GENOME_DK|G:0.035256:774:GnomAD|G:0.026638:4888:GnomAD_exomes|G:0.036921:390:GoESP|G:0.036468:76:HGDP_Stanford|G:0.049803:76:HapMap|G:0.024345:13:MGP|G:0.018519:2:Qatari|T:0.25:3:SGDP_PRJ|T:0.5:1:Siberian|G:0.029657:3724:TOPMED|G:0.022114:82:TWINSUK|G:0.026539:4006:ALFA

## Sheet: Supplemental Table 3
Gene	Chr: Range (hg19)	MAF < 0.05 # Var	MSF < 0.05 # PolyVar	MAF < 0.01 # Var	MAF < 0.01 # PolyVar
AACS	12:125549924-125627871	14	13	6	5
ADAMTS16	5:5140442-5320412	44	38	20	14
ADRA2A	10:112836789-112840662	2	2	2	2
ANO2	12:5671816-6055398	80	65	44	29
APOE	19:45409038-45412650	2	2	2	2
ASH1L	1:155305051-155532324	45	41	34	30
ASXL3	18:31158540-31327399	33	30	27	24
ATP13A2	1:17312452-17338423,1:17312452-17338423,1:17312452-17338423	6	6	3	3
BAG3	10:121410881-121437329	7	6	5	4
BIN3	8:22477946-22526661	16	13	10	7
BST1	4:15704572-15733796	8	5	5	2
C5orf24*	5:134181369-134195425,5:134181657-134195425	2	2	1	1
CAB39L	13:49882785-49975735,13:49882785-50018221	29	23	19	13
CAMK2D	4:114372187-114683083,4:114372187-114683083,4:114378343-114683083,4:114378343-114683083,4:114378343-114683083,4:114372187-114683083	78	70	41	33
CATSPER3	5:134303595-134347397	12	9	7	4
CHD9	16:53088944-53361414	53	47	30	24
CHRNB1*	17:7348405-7360932	2	2	1	1
CLCN3	4:170541721-170642157,4:170541721-170642157	20	19	14	13
COQ7	16:19078916-19091417,16:19079238-19091417	7	6	3	2
CRHR1	17:43861645-43913194,17:43861645-43913194,17:43861645-43913194,17:43861645-43913194,17:43697709-43913194,17_ctg5_hap1:954314-1005883,17_ctg5_hap1:954314-1005883,17_ctg5_hap1:954314-1005883,17_ctg5_hap1:954314-1005883,17_ctg5_hap1:954314-1170453	31	26	19	14
CRISPLD1	8:75896707-75946793	17	14	6	3
CRLS1	20:5986738-6020697,20:5987897-6020697	4	4	3	3
CTSB	8:11700033-11725646,8:11700033-11725646,8:11700033-11725646,8:11700033-11725646,8:11700033-11725646	15	12	10	7
CWF19L2*	11:107197071-107328572	22	19	0	0
DCTN1	2:74588280-74607482,2:74588280-74607482,2:74588280-74601862,2:74588280-74601862,2:74588280-74619214,2:74588280-74607482,2:74588280-74619214	7	7	2	2
DLG2	11:83166055-83984323,11:83166055-84634465,11:83166055-84028382,11:83166055-85338314,11:83166055-83393468	344	309	170	135
DNAH17	17:76419777-76573476	89	75	61	47
DNAJC6	1:65730429-65881552	29	24	17	12
DYRK1A	21:38739858-38887679,21:38792600-38887679,21:38791206-38887679,21:38792601-38887679	34	29	27	22
ELOVL7	5:60047615-60140101,5:60047615-60140101	12	10	4	2
FAM171A1	10:15253643-15413058	34	29	15	10
FAM184A	6:119280995-119399812,6:119280995-119470358	64	63	39	38
FAM47E	4:77172852-77204929	4	4	3	3
FAM49B	8:130853715-130952000	22	19	15	12
FBRSL1	12:133067156-133161773	30	27	19	16
FBXO7	22:32870706-32894818,22:32871223-32894818	5	4	5	4
FYN	6:111982484-112041265,6:111982484-112194627,6:111982484-112080285	51	47	14	10
GAK	4:843064-926174	38	32	20	14
GALC	14:88399357-88459615,14:88399357-88460009,14:88399357-88459615	10	8	4	2
GBA	1:155204238-155214653,1:155204238-155211066,1:155204238-155211069,1:155204238-155214653,1:155204238-155214653	7	7	3	3
GBF1	10:104005254-104142656,10:104005254-104142656,10:104005254-104142656	16	14	12	10
GCH1	14:55308723-55369542,14:55308723-55369542,14:55308723-55369542,14:55308723-55369542	22	21	10	9
GPNMB	7:23286315-23314729,7:23286315-23314729	20	17	17	14
GPR19*	12:12813994-12849121	3	1	2	0
GRN*	17:42422490-42430470	8	5	4	1
HIP1R	12:123320038-123347507	17	14	9	6
HLA-DQB1*	6_dbb_hap3:3906293-3913122,6_mcf_hap5:3961831-3968769,6:32627656-32634466	7	7	1	1
HLA-DRB5	6:32485153-32498006	36	32	11	7
IGSF9B	11:133785184-133826880	11	10	8	7
INPP5F	10:121485608-121551720,10:121578785-121588659,10:121485608-121588659	18	16	11	9
IP6K2	3:48730883-48754711,3:48730883-48754711,3:48730883-48754711,3:48730883-48754711,3:48730883-48754711,3:48730883-48754711,3:48725435-48754711,3:48730883-48754711,3:48730883-48754711,3:48725435-48754711	8	7	3	2
ISX*	22:35462129-35483380	3	3	1	1
ITGA8	10:15559087-15761770	40	29	26	15
ITPKB	1:226819390-226926876	19	15	14	10
KCNIP3	2:95963071-96051825,2:96012767-96051825	13	9	10	6
KCNS3	2:18059944-18114225	7	7	6	6
KLHL29	2:23608297-23931483	66	54	33	21
KPNA1	3:122140747-122233786,3:122140747-122233786	20	18	14	12
LAMB2	3:49158546-49170599	8	5	5	2
LCORL	4:17882217-18023483,4:17844838-18023483	35	32	13	10
LOC442028	2:95534429-95613087	22	19	17	14
LRRK2	12:40618812-40763086	37	35	23	21
MAP4K4	2:102314487-102511152,2:102314487-102511152,2:102314487-102511152	31	27	24	20
MAPT	17_ctg5_hap1:762280-895830,17_ctg5_hap1:762280-895830,17_ctg5_hap1:762280-895830,17_ctg5_hap1:762280-895830,17_ctg5_hap1:762280-895830,17_ctg5_hap1:762280-895830,17_ctg5_hap1:762280-895830,17_ctg5_hap1:762280-895830,17:43971747-44105699,17:43971747-44105699,17:43971747-44105699,17:43971747-44105699,17:43971747-44105699,17:43971747-44105699,17:43971747-44105699,17:43971747-44105699	21	16	17	12
MBNL2	13:97874573-98046374,13:97874573-98046374	29	24	18	13
MCCC1	3:182733005-182817365	17	10	14	7
MCTP2	15:94841429-95027181,15:94841429-95027181,15:94899163-94946494	46	28	33	15
MED12L	3:150804675-151154465	91	79	54	42
MED13	17:60019965-60142643	32	28	27	23
MIPOL1	14:37667117-38020464,14:37667117-38020464,14:37667117-38020464	67	60	26	19
NFKB2	10:104154338-104162281,10:104155431-104162281,10:104154228-104162281	3	2	3	2
NOD2	16:50731049-50766987	15	13	11	9
NR1D2	3:23987611-24022109,3:23986750-24022109	10	9	7	6
NTRK2	9:87283465-87638505,9:87284594-87492813,9:87284594-87492813,9:87283465-87638505,9:87284625-87430621	68	57	28	17
NUCKS1	1:205681946-205719372	11	11	8	8
PAM	5:102201526-102366808,5:102201526-102366808,5:102201526-102366808,5:102201526-102366808,5:102201526-102366808,5:102201526-102366808	49	41	29	21
PARD3	10:34398487-35104253,10:34398487-35104253,10:34398487-35104253,10:34398487-35104253,10:34398487-35104253,10:34398487-35104253,10:34601187-35104253,10:34601187-35104253,10:34398487-35104253,10:34398487-35104253,10:34601187-35104253	151	99	109	57
PARK7	1:8021713-8045342,1:8021713-8045342	5	4	3	2
PET117*	20:18118498-18123812	4	2	3	1
PINK1	1:20959947-20978004	13	10	10	7
PLA2G6	22:38507501-38577761,22:38507501-38577836,22:38507501-38577761	19	12	15	8
PMVK	1:154897207-154909484	7	7	6	6
PTPRD	9:8314245-8733946,9:8314245-10612723,9:8314245-8733946,9:8314245-8733946,9:8314245-8733946,9:8314245-8733946	529	431	296	198
RIMS1	6:72922513-73112845,6:72922513-73112845,6:72596649-73112845,6:73076431-73112845,6:72926144-73112845,6:72926462-73112845	101	90	72	61
RIT2	18:40323191-40695657	62	51	42	31
RNF141	11:10533224-10562774	9	8	5	4
RPS12*	6:133135707-133138703	2	2	0	0
RPS6KL1	14:75370656-75389145	8	7	7	6
SATB1	3:18389132-18466829,3:18389132-18480265,3:18389132-18466829	19	18	13	12
SCAF11	12:46312913-46384401	23	18	15	10
SCARB2	4:77079891-77135052,4:77079891-77135052	9	8	9	8
SETD1A	16:30968614-30995981	7	5	5	3
SH3GL2	9:17578952-17797122	49	41	27	19
SIPA1L2	1:232533711-232651243	31	28	17	14
SLC44A1	9:108006928-108153682	38	30	16	8
SNCA	4:90645249-90758350,4:90645249-90758127,4:90645249-90758127,4:90645249-90759447	19	16	7	4
SNX13	7:17830384-17980131	22	16	16	10
SPPL2B	19:2328628-2355100,19:2328628-2355100	16	12	11	7
SQRDL	15:45927255-45983479	10	10	6	6
ST5	11:8714898-8932498,11:8714898-8832882,11:8714898-8832224	50	41	26	17
STBD1	4:77227676-77232283	3	3	3	3
STK39	2:168810529-169104105	41	32	20	11
SULT1C2	2:108905094-108926371,2:108905094-108926371	9	9	6	6
SYNJ1	21:34001068-34100351,21:34001068-34100250,21:34001068-34100250,21:34001068-34100351	15	11	8	4
SYT17	16:19179637-19278554	21	13	19	11
THSD4	15:71433787-72075722	133	107	80	54
TMEM163	2:135213329-135476571	32	25	19	12
TMEM175	4:926261-952443	14	13	6	5
TOX3	16:52471917-52580806,16:52471917-52581714	21	20	16	15
TRIM40*	6_dbb_hap3:1398235-1410237,6_mann_hap4:1453074-1465077,6_mcf_hap5:1486406-1498402,6_qbl_hap6:1397456-1409460,6_ssto_hap7:1434969-1446965,6:30104509-30116512,6_apd_hap1:1344744-1356747,6_cox_hap2:1616643-1628649	12	12	1	1
UBAP2	9:33921690-34048947	32	24	20	12
UBTF	17:42282400-42298250,17:42282400-42296924,17:42282400-42295664	5	4	4	3
VAMP4	1:171669295-171711379,1:171669295-171711379,1:171669295-171711379	6	5	4	3
VPS13C	15:62144589-62352664,15:62144589-62352664,15:62156504-62352664,15:62156504-62352664	59	48	30	19
VPS35	16:46693588-46723144	6	3	5	2
WNT3	17:44841686-44896082	16	14	11	9
ZNF184*	6:27418520-27440897	3	3	1	1
*an asterisk denotes that gene was not evaluated in gene-level tests with MAF <= 1% (<2 variants/polyvar)
